# Supplementary material for: Predictors of primary breast cancers responsiveness to preoperative Epirubicin/Cyclophosphamide-based chemotherapy: translation of microarray data into clinically useful predictive signatures
Source: J Transl Med. 2005 Aug 9;3:32. doi: 10.1186/1479-5876-3-32 (PMC1201176; doi:10.1186/1479-5876-3-32)
Supplement: Additional File 1 — contains clinico-/pathological information on patients in training cohort. [file 1479-5876-3-32-S1.xls]

## Sheet: Tabelle1
Traning Cohort: list of all samples and clinical data for the patients.
Case	Response	Tumor reduction %	Histology pre	Date of surgery	Age	ER	PR	P53	KI_67 %	EGF_R	bcl2	cerbB2	Grading	Chemotherapy	CHT
BC1492	NC	0	invasive lobular	2003-03-17	50	0	0	270	28	4	0	0	2	4xEC	CHT:4-6/03
BC1426	NC	0	invasive ductal + intraductal(40%)	2003-01-10	62	1	1	0	2	0	400	1+ to 2+	1 a. 2	3xEC	CHT:1-3/03
BC1257	NC	0	invasive lobular	2002-08-29	69	1	1	0	16	0	180	1+ to 2+	2	4xEC,Femara	CHT:9-11/02,Fem:11/02-12/02
BC1176	NC	0	invasive lobular a. tubular-lobular	2002-07-22	47	1	1	0	7	0	130	0	2	4xEC,Tam	CHT: 4-6/02, Tam: 6/02-28.7.02
BC1092	NC	0	invasive lobular a. ductal	2002-04-23	66	1	1	0	10	0	0	0	2	4xEC,Tam	CHT:5-7/02, Tam:8/02-20.8.02
BC1050	NC	0	invasive tubular-lobular; multifocal	2000-08-21	60	1	1	0	3	0	60	0	2	4xEC,Tam	Tam: 8/00-21.8.00, CHT: 8-11/00
BC1034	NC	0	intraductal a. invasive	2000-03-21	43	1	1	0	2	0	0	0	2	4xEC,XRT,Tam	CHT: 3-6/00, XRT: 7-9/00, Tam: 9/00-27.11.00
BC1044	NC	0	invasive tubular-lobular	2000-06-07	68	1	1	0	6	0	70	0	1	4xEC, 4 days Tam	CHT: 6-8/00
BC1466	pCR	100	invasive ductal a. intraductal(30%)	2003-02-05	57	0	0	0	26	0	0	3+	2	6xEC	CHT: 2-6/03
BC1255	pCR	100	invasive lobular	2002-08-14	57	1	0	180	26	0	60	0	2	4xEC,Tam	CHT:7-10/02,Tam:12/02-30.1.03
BC1254	pCR	100	medullary	2002-08-09	62	0	0	0	70	3	0	1+	3	6xEC	CHT:8-12/02
BC1180	pCR	100	invasive lobular a. ductal	2002-07-17	32	0	0	30	20	5	0	1+	2	6xEC	CHT:7-10/02
BC1159	pCR	100	invasive lobular a. ductal	2002-06-05	40	0	0	0	70	5	70	1+ to 2+	2	6xEC	CHT:6-10/02
BC1042	pCR	100	non-typical medullary a. intraductal (bicentr.)	2000-06-06	38	0	0	15	35	0	10	0	3	4xEC, XRT	CHT: 6-8/00, XRT: 9-10/00
BC1032	pCR	100	invasive lobular a. ductal	2000-03-21	58	0	0	40	15	0	0	3+	2	4xEC	CHT: 3-5/00
BC1443	PR/CR	94	invasive lobular a. ductal	2003-01-22	61	1	0	0	30	0	10	3+	2	6xEC,Femara	CHT:1-4/03; Fem:4-5/03
BC1167	PR	0	invasive lobular	2002-06-13	71	1	1	0	8	0	400	0	2	4xEC,Femara	CHT:6-9/02,Fem:9/02-2.10.02
BC1162	PR	0	invasive lobular	2002-05-31	66	1	1	0	7	0	70	1+	2	4xEC,Tam	CHT:6-8/02,Tam:9/02-10/02
BC1143	PR	0	invasive ductal a. intraductal(5%)	2002-05-14	54	1	1	0	17	0	210	1+	2	4xEC	CHT:6-8/02
BC1138	PR	0	invasive lobular; multifocal	2002-04-26	57	1	1	0	13	0	80	1+	2	6xEC	CHT:5-8/02
BC1100	PR	0	invasive tubular-lobular	2000-08-16	55	1	1	0	4	0	140	0	1	4xEC,Tam	CHT:8-10/00,Tam:10/00-1/01
BC1040	PR	0	invasive ductal	2000-04-25	40	1	1	0	28	0	294	0	2	4xEC,XRT,Tam	CHT: 5-7/00, XRT: 8-9/00, Tam: 9/00-20.11.00
BC1170	PR	0	invasive lobular a. ductal bifokal	2002-06-20	67	1	0	0	4	0	210	2+ to 3+	2	4xEC	CHT:7-9/02
BC1140	PR	10	left: invasive lobular	2002-05-14	73	1	1	0	14	0	180	0	2	4xEC, Femara	NK
BC1418	PR	12	left:bifocal invasive tubular-lobular	2002-09-24	57	1	0	0	7	0	300	2+	1	4xEC,Femara	CHT:10-12/02,Fem:12/02-28.1.03
BC1420	PR	15	invasive ductal a. lobular; multifocal	2002-12-03	63	1	1	0	3	0	400	2+	2	4xEC,Tam	CHT:12/02-2/03,Tam:19.2.-21.3.03
BC1491	PR	18	invasive lobular	2003-03-04	64	1	1	0	7	0	300	0	2	4xEC,Femara	CHT:3-5/03; Fem:5/03-18.6.03
BC1515	PR	20	invasive ductal	2003-04-10	64	1	1	400	5	0	300	0	2	4xEC,Tam	CHT:4-7/03, Tam:7/03-8.8.03
BC1445	PR	20	right:invasive lobular; bifocal	2003-01-17	64	1	0	60	15	5	160	1+ to 2+	2	4xEC,Femara	CHT:2-4/03; Fem:4-5/03
BC1036	PR	24	invasive ductal	2000-03-30	58	1	1	0	15	0	392	0	2	4xEC,Tam	CHT: 4-6/00, Tam: 6/00-14.8.00
BC1308	PR	25	invasive lobular; multifocal	2002-10-02	74	0	0	0	16	0	0	2+	2	4xEC	CHT:10-12/02
BC1133	PR	25	invasive ductal	2002-04-29	53	0	0	50	50	5	294	0	3	4xEC	CHT:5-7/02
BC1259	PR	32	invasive ductal a. lobular (Herd1) a. invasive ductal (Herd2)	2002-09-09	59	1	0	0	16	0	300	2+ to 3+	2	4xEC,Tam	CHT:10/02-1/03,Tam:1/03
BC1498	PR	33	invasive ductal; bifocal	2002-10-14	62	1	0	160	19	0	15	3+	3	4xEC	CHT:11/02-1/03
BC1490	PR	35	invasive lobular	2003-02-26	60	1	1	0	8	0	100	1+	2	4xEC,Femara	CHT:9-12/02
BC1166	PR	35	invasive ductal a. lobular	2002-06-11	45	1	1	20	14	0	140	1+ to 2+	2	4xEC	CHT:6-10/02
BC1142	PR	35	invasive lobular; bifocal	2002-05-16	53	1	1	0	18	0	20	1+	2	6xEC,Tam	CHT:5-9/02,Tam:9/02-24.10.02
BC1422	PR	40	invasive ductal a. lobular; multifocal	2002-11-25	53	1	1	0	2	0	360	2+	2	4xEC	CHT:11/02-2/03
BC1132	PR	40	invasive ductal	2002-05-06	41	1	1	180	18	0	30	2+	3	6xEC,Aromasin	CHT:8-9/02,Arom:9/02-21.10.02
BC1096	PR	40	invasive ductal	2000-04-26	46	1	1	0	13	0	294	0	2	4xEC,XRT	CHT: 5-7/00, XRT: 9-22.10.00
BC1129	PR	42	invasive tubular-lobular	2002-04-30	52	0	0	0	15	1	0	2+	2	6xEC	CHT:5-9/02
BC1131	PR	45	invasive ductal (pulmonal, ossar)	2002-04-29	63	1	0	60	45	0	300	0	2	6xEC,Taxol,Biphosphonat,+Tam	CHT:5-9/02,T 1week,Biph.:9/02 4weeks
BC1130	PR	45	invasive lobular	2002-04-29	42	1	1	0	NK	0	140	0	2	6xEC, Zoladex+Tam	CHT:5-8/02,Zol+Tam:10.9.-23.9.02
BC1446	PR	50	invasive lobular; bifocal	2003-01-28	53	1	1	0	35	0	140	1+	2	4xEC,Femara	CHT:2-4/03; Fem:4-5/03
BC1256	PR	50	invasive lobular	2002-08-29	60	0	0	270	17	0	0	1+	2	5xEC	CHT:9-12/02
BC1116	PR	53	invasive lobular	2000-04-18	49	1	1	0	3	0	180	0	2	4xEC,XRT,Tam	CHT: 5-7/00, XRT: 7-9/00, Tam: 9/00-13.11.00
BC1141	PR	55	invasive lobular	2002-05-14	52	1	1	0	20	1	500	0	2	6xEC,Tam	CHT:5-9/02,Tam:9/02-22.10.02
BC1415	PR	55	invasive lobular; multifocal	2002-12-12	53	0	0	400	40	5	15	0	2	4xEC	CHT:1/03-3/03
BC1495	PR	60	invasive tubular a. intraductal (10%); bifocal	2003-03-19	58	1	0	56	2	0	300	0	2	6xEC,Arimidex	CHT:4/03-7/03, Arimidex: 7/03-3.9.03
BC1497	PR	75	invasive lobular	2002-12-05	42	1	1	0	5	0	300	2+	2	4xEC,4xT,Zoladex	CHT:12/02-4/03; Zolad.:4/03-25.4.03
BC1160	PR	75	invasive lobular	2002-05-23	47	0	1	0	35	0	30	0	2	6xEC	CHT:6-8/02
BC1038	PR	75	invasive ductal	2000-04-06	35	1	1	0	30	0	294	0	2	4xEC	CHT: 4-5/00
BC1095	PR	85	invasive tubular-lobular	2000-03-21	60	1	0	0	1	0	294	0	1	4xEC,XRT,Tam	CHT:3-5/00,XRT:7-8/00,Tam:8/00-23.10.00
BC1024	PR	88	invasive lobular	1999-05-26	59	1	1	80	18	NK	70	0	2	4xEC,XRT,Tam	CHT:5-8/99; XRT:9-10/99; Tam:11/99-5.1.00
BC1101	PR	75-85	invasive lobular; multifocal	2000-11-28	75	1	0	0	10	0	180	3+	2	4xEC,Arimidex	CHT: 12/00-3/01, Arim.: 2/01-27.3.01
BC1139	PR	80-90	invasive lobular with DCIS parts; multifocal	2002-04-29	55	1	1	50	15	NK	NK	NK	1	4xEC,Femara	CHT:5-8/02,Fem:8/02-20.9.02
