# Supplementary material for: Predictors of primary breast cancers responsiveness to preoperative Epirubicin/Cyclophosphamide-based chemotherapy: translation of microarray data into clinically useful predictive signatures
Source: J Transl Med. 2005 Aug 9;3:32. doi: 10.1186/1479-5876-3-32 (PMC1201176; doi:10.1186/1479-5876-3-32)
Supplement: Additional File 2 — contains clinico-/pathological information on patients in test cohort. [file 1479-5876-3-32-S2.xls]

## Sheet: Tabelle1
				Test Cohort: list of all samples and clinical data for the patients
Experiment	Pathological Response	Tumor reduction %	Histology pre	Date of surgery	Age	ERscore	PRscore	P53score	KI_67 %	EGF_R	bcl2_score	cerbB2	Grading	Chemotherapy	Treatment
BC1843	NC	0	invasive ductal; bifocal	2003-12-02	63	1	1	0	18	0	200	1+	2	4xEC	CHT:01.02.2004
BC1850	NC	0	invasive lobular	2003-06-27	58	1	1	0	6	0	300	0	2	4xEC	CHT7-9/03
BC1862	NC	0	invasive lobular a. intraductal	2003-05-07	59	1	1	0	11	0	196	1+	2	4xEC, Femara	CHT:5/03-23.7.03; Fem:8/03-22.9.03
BC1871	NC	10	invasive lobular	2003-06-04	46	1	1	1	24	0	140	0	2	4xEC	CHT: 6/03-28.8.03
BC1869	pCR	100	invasive ductal	2003-10-15	60	0	0	0	50	5	0	0	3	4xEC	CHT:11/03-5.1.04
BC1864	pCR	100	invasive a. intraductal (DCIS; 80%)	2003-05-28	55	0	0	0	50	5	0	0	2	6xEC	6CHT:6/03-6.10.03
BC1421	pCR	100	invasive lobular	2002-12-04	71	0	0	1	26	0	0	0	2	4xEC	CHT:1-3/03
BC1870	jCR	100	invasive ductal	2004-02-18	43	0	0	1	35	5	0	1+ to 2+	2	4xEC	CHT:05-07.2004
BC1861	PR	40	invasive ductal a. intraductal (very small)	2003-09-16	36	0	0	0	35	5	0	0	3	3xEC, 3xFEC	CHT:8-9/03
BC1879	PR	47	invasive ductal	2004-02-17	37	1	1	0	45	0	500	0	2	4x EC +GMCSF+4xT	CHT:04-06.2004
BC1866	PR	40	invasive lobular	2004-01-12	52	1	1	1	24	0	300	2+ to 3+	2	4xEC Tam 6 Weeks	CHT: 9-10/03; Tam:11/03-01/04
BC1837	PR	90	invasive ductal	2003-12-01	69	0	0	0	48	0	0	1+	3	3xEC	CHT:12/03-03/04
BC1838	PR	80	invasive lobular	2003-12-04	59	1	0	0	20	0	50	1+ to 2+	2	4xEC12/03 03/04	CHT:12/03- 03/04
BC1842	PR	92	invasive ductal	2003-11-13	68	0	0	0	29	0	0	1+	2	4xEC	CHT:11/03-01/04 Surgery 02/04
BC1834	PR	0	invasive ductal a. intraductal (very small)	2003-09-22	60	1	1	0	10	0	30	3+	3	4xEC,Femara	CHT:10/03-12/03; Fem:12/03-21.1.04
BC1858	PR	0	invasive lobular	2003-08-05	62	1	1	0	16	0	140	1+	2	3xEC	CHT:9-10.03
BC1880	PR	40	invasive and intraductal (5%)	2003-07-14	62	1	1	0	26	0	200	0	2	4xEC,Femara	CHT:7-10/03; Fem:10/03-20.11.03
BC1881	PR	62	invasive ductal	2003-07-14	72	0	0	1	22	5	0	0	2	4xEC	CHT: 8-10/03
BC1849	PR	22	invasive ductal	2003-06-17	52	1	0	0	19	0	200	3+	2	4xEC	CHT:7/03-4.9.03
BC1839	PR	10	invasive ductal	2003-06-11	62	0	0	1	16	5	45	0	2	4xEC	CHT:7-9/03
BC1513	PR	33	invasive lobular; multicentr.	2003-03-20	60	1	1	0	10	0	300	0	2	4xEC,Femara	CHT:4/03-20.6.03; Fem:16.9.03-29.9.03
BC1877	PR/NC	50	left: invasive lobular G2 a. CLIS Type-A	2003-10-17	53	1	1	0	6	0	300	1+	2	4xEC, Femara	CHT:11/03-01/04; Fem:30.01/04-03/04 Surgery 03/2004
BC1853	PR/NC	0	invasive lobular	2003-07-10	51	1	1	0	14	0	400	0	2	4xEC,Femara	CHT:7-9/03; Fem:10/03-18.11.03
BC1448	PR	68	medullary invasive	2003-01-17	50	1	1	1	38	0	30	3+	3	6xEC	CHT:10/02-5/03
BC1134	PR/NC	5	invasive lobular	2002-05-14	73	1	0	0	14	0	70	0	2	4xEC, Femara	CHT:8-9/02,Fem:9/02-21.10.02
BC1840	PR	25	invasive ductal	2003-05-22	45	1	1	0	35	0	60	2+ to 3+	3	4xEC, 4xTaxol Zoladex(6/03-)	CHT-CHT:6/03-8.03 CHT Tax: 8/03-11/03
BC1848	PR	85	invasive ductal; bifocal	2003-05-09	42	1	0	1	28	0	500	3+	2	6xEC,Zoladex	CHT:5-9/03; Zola.:9/03-10.10.03
