# Supplementary material for: Predictors of primary breast cancers responsiveness to preoperative Epirubicin/Cyclophosphamide-based chemotherapy: translation of microarray data into clinically useful predictive signatures
Source: J Transl Med. 2005 Aug 9;3:32. doi: 10.1186/1479-5876-3-32 (PMC1201176; doi:10.1186/1479-5876-3-32)
Supplement: Additional File 3 — contains more clinico-/pathological information on patients in training cohort. [file 1479-5876-3-32-S3.xls]

## Sheet: Tabelle1
Case	Response	Tumor reduction %	MRT (cm)	Sonography (cm)	Pathologic report after surgery	Histology pre	Histology post	Response_Clin	Date of surgery	Age	ERscore	PRscore	P53score	KI_67 %	EGF_R	MIB	bcl2_score	cerbB2	Topo2a	Grade	Neo-Adju	Zeitraum
BC1492	NC	0	4.6x4cm		ypT3(7.5cm) N3a(32/39) M1(Lym; 6/6) G2	invasive lobular pN+ M0 (MRT:4,6x4cm, LK 2,5cm)	invasive lobular	no change	2003-03-17	50	0	0	270	28	4	85	0	0	1.2	2	4xEC	CHT:4-6/03
BC1426	NC	0	1.7x2.0x1.8	1.7x1.3x1.0	ypT2(2.2cm) EIC(30%) N0(0/26) G1(invasive) G2(intraductal)	invasive ductal G1 + intraductal (40%) G2 M0 cT2 Pectoralisinfiltr. + 1Sat. 0,4cm (2x1,8cm + Sat.)	invasive + intraductal	clear pos. response	2003-01-10	62	140	140	0	2	0	6	400	1+ to 2+	2.5	1	3xEC	CHT:1-3/03
BC1257	NC	0	NK	3.7 x1.7 x1.6	ypT2(2.5cm) N2a (7/24) G2	invasive lobular G2 at least pN1bi M0	invasive lobular u. ductal	Sono: no change, PT low progressive disease, LK low progressive disease	2002-08-29	69	300	270	0	16	0	31	180	1+ to 2+	2	2	4xEC,Femara	CHT:9-11/02,Fem:11/02-12/02
BC1176	NC	0	1.2x0.9	1.03x0.99x0.98cm	ypT1c (1.6cm) N0 (0/7) G2 (invasive) G1 (intraductal)	invasive lobular a. tubular-lobular G2	invasive ductal u. lobular+ intraductal (1%)	low part. responsee (-20%)	2002-07-22	47	120	80	0	7	0	15	130	0	1.3	2	4xEC,Tam	CHT: 4-6/02, Tam: 6/02-28.7.02
BC1092	NC	0	2.1x2	1.5x1.1	ypT2 (3cm) N1bi (1/22) G1	invasive lobular a. ductal G2 pN+ (1/1) M0	invasive tubular	no change	2002-04-23	66	160	300	0	10	0	NK	0	0	2	2	4xEC,Tam	CHT:5-7/02, Tam:8/02-20.8.02
BC1050	NC	0	4.3x2cm + Satellite	2x1.8x1.3 a. 1.9x1.8x1	ypT1c (1.3cm; multicentr.) N1biii (1/19) G2	invasive tubular-lobular G2 pN2 (3/5) M0 (multifocal, multiple small Sat.) (MRT:4,3x2cm + Sat.-Herds) (Sono:2Herde 2x1,8x1,3cm a. 1,9x1,8x1cm) cT(NK)	invasive tubulo-lobular	Sono: part. responsee	2000-08-21	60	360	260	0	3	0	NK	60	0	NK	2	4xEC,Tam	Tam: 8/00-21.8.00, CHT: 8-11/00
BC1034	NC	0	multicentral. 3 Herds: 2.5 a. 1 a. 0.5	NK	ypT1c (1.2cm; EIC) N0 (0/36) G2 (intraductal. invasive)	intraductal + invasive (cribriform) G2(intraductal a. invasive) M0 cT(2,5cm) (MRT:main herd 2,5x2cm + multiple Sat.-Herds up to 0,5cm)	invasive + intraductal (60%)	part. response (-36%); Sono: ebenso (-22%)	2000-03-21	43	196	80	0	2	0	NK	0	0	NK	2	4xEC,XRT,Tam	CHT: 3-6/00, XRT: 7-9/00, Tam: 9/00-27.11.00
BC1044	NC	0	1.6x1.6 + small sat. Herd	NK	ypT2 (3cm) N1a (1/7; mi 0.2cm) G1	invasive tubular-lobular G1 cT2(4x5cm or 2,5cm) cN+ M0 (MRT: 1,6cm + smaller Sat.-Herd)	invasive tubulo-lobular (mit deutl.Responszeichen)	clear pos. response	2000-06-07	68	130	60	0	6	0	NK	70	0	NK	1	4 days Tam,4xEC	CHT: 6-8/00
BC1466	pCR	100	5x5.5x3.6	NK	ypT0 N0(0/17; NSNB 0/17)	invasive ductal G2 a. intraductal (30%) G2(invasive) G2(intraductal) LK supraclavicular:pN3c(1/1) G2 V1 (Hämangiosis Ca with Infiltr.) M0 pT3c (MRT:5x5,5x3,6cm)	CR	part. response (n. 4xEC von 5,5 auf 2,5cm)	2003-02-05	57	0	0	0	26	0	60	0	3+	13.7	2	6xEC	CHT: 2-6/03
BC1255	pCR	100	2.6x2.6	NK	ypT0 N0(0/12)	invasive lobular G2 M0	CR	part. response (-65%)	2002-08-14	57	50	0	180	26	0	60	60	0	1.3	2	4xEC,Tam	CHT:7-10/02,Tam:12/02-30.1.03
BC1254	pCR	100	3.2x2.6	NK	ypT0 N0 (0/5)	medullary G2 M0	CR	part. response (-50%)	2002-08-09	62	0	0	0	70	3	95	0	1+	1.2	3	6xEC	CHT:8-12/02
BC1180	pCR	100	4.4x2.8	NK	ypT0 N0 (0/18)	invasive lobular a. ductal G2 pN+ (1/1) G2 M0	CR	part. Response	2002-07-17	32	0	0	30	20	5	NK	0	1+	1.9	2	6xEC	CHT:7-10/02
BC1159	pCR	100	1.4x1.4 a. LK: 3.4x3.4	NK	ypT0 N0 (0/10)	invasive lobular a. ductal pN+ (1/1) G2 M0	CR	part. response (PT -30%, LK - 60%)	2002-06-05	40	0	0	0	70	5	90	70	1+ to 2+	2	2	6xEC	CHT:6-10/02
BC1042	pCR	100	bicentr. 3.3x3 a. 1.7x1x3cm	NK	ypT0 (medial a. lateral) N0 (0/45)	non-typical medullary + intraductal (EIC) G3 (medullary) G2 (intraductal) pN+, (bicentr.) non palpabel M0 cN2 (MRT: bicentr., 3,3x3cm a. 1,7or 1 or 3cm)	CR	Sono: clear pos. Response; cCR	2000-06-06	38	0	0	15	35	0	NK	10	0	NK	3	4xEC, XRT	CHT: 6-8/00, XRT: 9-10/00
BC1032	pCR	100	5.5x2.5	NK	ypT0 N0 (0/25)	invasive lobular a. ductal G2 cT2(4-5cm) LABC (MRT:5,5x2,5cm)	CR	clear pos. Reponse (cCR); Sono: part. response (-46%)	2000-03-21	58	0	0	40	15	0	NK	0	3+	NK	2	4xEC	CHT: 3-5/00
BC1443	PR/CR	94	3.8x1.3; 0.5x1.4; 0.5x0.5	NK	ypT1a(2.5mm) N0(0/13) G3	invasive lobular a. ductal pN+(1/1) G2 3 Herds Infiltr. M. pect. major, LK up to Level III infiltr. M?(Lym?) L1? (MRT: 3,8x1,3cm; 0,5x1,4cm; 0,5cm)	invasive ductal	part. response (3.Herd CR)	2003-01-22	61	500	4	0	30	0	80	10	3+	24.5	2	6xEC,Femara	CHT:1-4/03; Fem:4-5/03
BC1167	PR	0	0.9x0.8	0.74x0.69x0.1	ypT1c (1.5cm) N0(0/8) G2	invasive lobular G2 M0 3,3x1,8	invasive lobular (deutl. pos. Respons)	part. response	2002-06-13	71	180	360	0	8	0	NK	400	0	1	2	4xEC,Femara	CHT:6-9/02,Fem:9/02-2.10.02
BC1162	PR	0	2.2x1.5	1.99x1.7	ypT2 (bicentr.; 0.2 a. 3.5cm) N1bii (9/27) G2	invasive lobular G2 M0 Mamille-infiltration	invasive lobular	part. response (-50%)	2002-05-31	66	180	40	0	7	0	NK	70	1+	2	2	4xEC,Tam	CHT:6-8/02,Tam:9/02-10/02
BC1143	PR	0	right:2.2x1.5 left:NK	right:1x1.2x0.9 left:1x1x0.9	ypT1c (1.2cm) N0 (0/31) G2(invasive) G3(intraductal)	invasive ductal G2 + intraductal(5%) G2 M0 with several small Sat. herds cN0	invasive ductal + intraductal(20%)	PR (fibrous stromal involution; 50% survived tumot cells)	2002-05-14	54	360	60	0	17	0	35	210	1+	NK	2	4xEC	CHT:6-8/02
BC1138	PR	0	10.0x7.0x6.0	NK	ypT2 (multicentr. about. 10 Herde; 0.1-2.5cm; Ca dissolutum) N1a (1/20) G2	invasive lobular G2 M? (Lungs) (LABC; cT3-4) multifocal	invasive lobular (Ca dissolutum)	part. response(-16%)	2002-04-26	57	60	80	0	13	0	NK	80	1+	5	2	6xEC	CHT:5-8/02
BC1100	PR	0	3x2.4	2.1x1.2x0.9	ypT2 (trinod. multicentr. 0.6 a.1a.3cm) G1 Tis (DCIS. bicentr. 1a.2cm) G2 N0 (0/19) R1 (Mamille infiltr.)	invasive tubular-lobular G1	invasive tubulo-lobular+intraductal (cribrif.+papillär)	Sono: part. Response	2000-08-16	55	294	280	0	4	0	NK	140	0	NK	1	4xEC,Tam	CHT:8-10/00,Tam:10/00-1/01
BC1040	PR	0	left:Array 1.4x1.2; right:0.6x0.6	left1.1x0.8 right:0.6x0.7	ypT1c (1.5cm) N0 (0/15) G2	invasive ductal G2 M0 cT2(4x5cm)	invasive ductal (deutl. Responszeichen)	Sono: part. response (-44%)	2000-04-25	40	196	380	0	28	0	38	294	0	NK	2	4xEC,XRT,Tam	CHT: 5-7/00, XRT: 8-9/00, Tam: 9/00-20.11.00
BC1170	PR	0	2.1x1.9	1.49x1.16 a. 1.03x1.15x0.81	ypT1c (bicentr.; 0.2 a. 1.5cm) N2 (17/28) G2	invasive lobular a. ductal bifokal G2 pN1biii (2 LK metast.) M0	invasive	no change	2002-06-20	67	30	8	0	4	0	NK	210	2+ to 3+	2	2	4xEC	CHT:7-9/02
BC1140	PR	10	left: 4.6 x 3.5	NK	left Array ypT2(4.5cm; Carc. Diss.) N1a (3/12) G2 re: ypT3 (5.5cm) N2a (5/17) M1Lym (1/1) G2	left: invasive lobular G2; right: invasive ductal a. lobular G2 pN+ (1/1) M0	li: invasive lobular (Ca dissol.) re:invasive ductal (konz. regressiv verändert)	left:part. response (-70%) right:low response (-10%)	2002-05-14	73	400	320	0	14	0	NK	180	0	2	2	4xEC, Femara CHT:6-8/02,Fem:8/02-7,11,02	NK
BC1418	PR	12	left: Array; bifocal 2.5x2.5 a. 1.5x1.5; right: 0.8x0.7	NK	left: bifocal ypT1c(1.5cm) G1 a. ypT2(2.2cm) G1 N0(0/6) right: ypT0 N0(0/4)	left:bifocal invasive tubular-lobular G1 right: invasive ductal G2 + intraductal (10%) G2	invasive tubulo-lobular (teils digitaler Respons)	clear pos. response	2002-09-24	57	400	10	0	7	0	12	300	2+	2	1	4xEC,Femara	CHT:10-12/02,Fem:12/02-28.1.03
BC1420	PR	15	1.1x0.6x0.8	NK	ypT2(bicentr.;2.3cm mit Muscle linf.v.0.1cm. 2.Herd 0.8cm) N0(0/24) G2	invasive ductal a. lobular G2 (multizentr.) M0	1Herd invasive ductal, der andere invasive lobular (li Mamma)	clear pos. Response	2002-12-03	63	392	270	0	3	0	NK	400	2+	3.6	2	4xEC,Tam	CHT:12/02-2/03,Tam:19.2.-21.3.03
BC1491	PR	18	1.7x1.6	NK	ypT1c(1.4cm) N1mic(1/18) G2	invasive lobular G2 M0 (MRT:1,7x1,6cm)	invasive lobular	part. response	2003-03-04	64	140	240	0	7	0	25	300	0	3.6	2	4xEC,Femara	CHT:3-5/03; Fem:5/03-18.6.03
BC1515	PR	20	2.2x2	NK	ypT1c(1.8cm) G2 N0(0/10)	invasive ductal G2 M0 with contact to M.pect. (MRT:2,2cm)	invasive lobular u. ductal	PR	2003-04-10	64	30	60	400	5	0	10	300	0	2.7	2	4xEC,Tam	CHT:4-7/03, Tam:7/03-8.8.03
BC1445	PR	20	right:Array:1.8 a. 1.2cm; left:9x8x7	NK	right:ypT1b (bifocal; 0.8 a. 1cm) N0(0/8) G2 left: ypT2(2.5cm) N2a(7/24) M1(Lym) G3	right:invasive lobular G2 bifocal cT2 cN+ (MRT:1,8 a. 1,2cm) left:invasive lobular G2 at leastpN1a LABC cT3 M0 (MRT:9x8x7cm)	re:invasive lobular; li:invasive ductal	pos. response(post 4xEC)	2003-01-17	64	140	10	60	15	5	16	160	1+ to 2+	1	2	4xEC,Femara	CHT:2-4/03; Fem:4-5/03
BC1036	PR	24	3.3x3x2	NK	ypT2 (2.5cm) N0 (0/36) G2	invasive ductal G2 (MRT:3,3x3x2cm) Tumor-runner to muscles a. skin	invasive ductal u. lobular (part. Respons)	clear pos. response	2000-03-30	58	270	320	0	15	0	NK	392	0	NK	2	4xEC,Tam	CHT: 4-6/00, Tam: 6/00-14.8.00
BC1308	PR	25	5 herds up to 3 cm	NK	pT2 (5 Herds; 0.2 to 2.2cm) N0 (0/30) G2	invasive lobular G2 M0 multifocal cT2	invasive lobular (5Herde) multifokal	Sono: low part. response (PT retrograde)	2002-10-02	74	0	0	0	16	0	NK	0	2+	2	2	4xEC	CHT:10-12/02
BC1133	PR	25	NK	1.9x1.9x2 + 1.7x1.4x0.9	ypT2 (2.7cm) N1bii (5/15) G3(f. invasive) G2(f. intraductal)	invasive ductal G3 pN1bi(1/1) M0	invasive ductal + intraductal(5%)	pert. Response	2002-04-29	53	0	0	50	50	5	95	294	0	NK	3	4xEC	CHT:5-7/02
BC1259	PR	32	1.7x 3.7x 2.7	NK	ypT2(2.5cm) N1a(1/18) G1 R0	invasive ductal a. lobular (Herd1) G2 + invasive ductal (Herd2) G2 bifokal pN+ M0	invasive tubulo-ductal	low part. response (very small tumor size reduction); Sono: the same	2002-09-09	59	180	10	0	16	0	31	300	2+ to 3+	10.3	2	4xEC,Tam CHT:10-12/02, Tam:12/02-9,1,03	01/03 Mastektomy
BC1498	PR	33	bifocal 1.0 a. 2.0	NK	ypT1c (bifocal; 0.6 a. 1.5cm) N0 (0/8) G3	invasive ductal G3 (bifokal) M0	invasive ductal	part. response (both Herds)	2002-10-14	62	15	0	160	19	0	35	15	3+	NK	3	4xEC	CHT:11/02-1/03
BC1490	PR	35	2.6x1.6x1.5	NK	ypT1c(1.7cm) N0(0/11) G2	invasive lobular G2 M0 2,6x1,6	invasive lobular	part. response, MG - the same, Sono: only low response	2003-02-26	60	300	180	0	8	0	15	100	1+	2	2	4xEC,Femara	CHT:3-5/03; Fem:5-17.6.03
BC1166	PR	35	5x4.7	3.8x2.1x3.2	ypT2 (2.5cm) N0 (0/14) G2	invasive ductal a. lobular G2 M0	invasive ductal (dissoziierter Respons)	NK	2002-06-11	45	400	280	20	14	0	NK	140	1+ to 2+	3.1	2	4xEC	CHT:6-10/02
BC1142	PR	35	1.5 + 0.8 bifokal	NK	ypT1b (0.8 and 0.9cm) G2 N3a (11/39)	invasive lobular (bicentr.) 1,5 cm G2 pN+ (2/3), small Herd (medial) 0,8cm with CLIS M0	invasive lobular (nun 3.Herd,regressiv verändert)	part. response	2002-05-16	53	80	392	0	18	0	NK	20	1+	4.8	2	6xEC,Tam	CHT:5-9/02,Tam:9/02-24.10.02
BC1422	PR	40	2.3x1.8	NK	ypT1c(1.4cm) N1mi(1/25. 1Micrometastase) G2	invasive ductal a. lobular multiple Herde, G2 M?	invasive lobular, teils ductal	pos. response	2002-11-25	53	400	210	0	2	0	NK	360	2+	2	2	4xEC	CHT:11/02-2/03
BC1132	PR	40	9.8x10	0.9x0.6x0.7 + 1x1x0.7cm	ypT1c (1.2cm) N0 (0/27) G2 (invasive) G3 ( intraductal)	invasive ductal G3 M0 Mamille-infiltr.	invasive ductal + intraductal (5%) (Ca diss.)	clear pos. Response	2002-05-06	41	80	160	180	18	0	NK	30	2+	4	3	6xEC,Aromasin	CHT:8-9/02,Arom:9/02-21.10.02
BC1096	PR	40	2.6x2.6x2.4	2.9x1.7	ypT1c (1.7cm) N0 (0/16) G2	invasive ductal G2 M0 cT2	invasive ductal	part. response	2000-04-26	46	294	196	0	13	0	22	294	0	NK	2	4xEC,XRT	CHT: 5-7/00, XRT: 9-22.10.00
BC1129	PR	42	1.2x1.2	1.2x1.1x0.8	ypT1b (bicentr.:0.7cm; DCIS:1.5cm) N0 (0/23) G2(invasive) G3 (DCIS)	invasive tubular-lobular G2 M0 with very small Sat. Herds	invasive ductal u. lobular + intraductal	part. response (-50%)	2002-04-30	52	0	0	0	15	1	NK	0	2+	2	2	6xEC	CHT:5-9/02
BC1130	PR	45	4.0x2.5	5.5x4.0	ypT2 (2.5cm; Ca diss.) N0 (0/7) G2	invasive lobular G2	invasive lobular (Ca diss.)	part. response (-27%)	2002-04-29	42	180	285	0	NK	0	13	140	0	2	2	6xEC, Zoladex+Tam	CHT:5-8/02,Zol+Tam:10.9.-23.9.02
BC1131	PR	45	2.1x2	2.9x1.9	ypT4 (multicentr.; 0.3-10cm) N2a(4/4) L1 G2 R1	invasive ductal G2 pN1biii (1/1) M1(pulmonal, ossar)	invasive, teils tubular	CT: low part. response (PT a. Metastases shown unimportant retrograde)	2002-04-29	63	400	9	60	45	0	80	300	0	NK	2	6xEC,Taxol,Biphosphonat,+Tam	CHT:5-9/02,T wö,Biph.:4-wö
BC1446	PR	50	2.9x2.2	1.4x1.2	ypT1b(bifocal; 0.5 and 1cm) N0(0/9) G2	invasiv lobular G2 M0	invasiv lobular bifocal	part. respons (before 2x1x0.6cm and 1.6x1.2x1cm jetzt 0.5 and 1cm)	2003-01-28	53	70	400	0	35	0	140	1+	2	NK	2	4xEC, Femara	CHT:2-4/03; Fem:4-5/03
BC1256	PR	50	1.6x1.3	NK	ypT1b(0.8cm) N0(0/16) G2	invasive lobular G2 M0	invasive lobular G2	part. response (-50%)	2002-08-29	60	0	0	270	17	0	NK	0	1+	4.1	2	5xEC	CHT:9-12/02
BC1116	PR	53	1.9x1.9	NK	ypT1b (0.9cm;Ca diss.;EIC 15%) N0 (0/23) G2 (intraductal. invasive)	invasive lobular G2 M0 cT2(4cm) cN0 (MRT: 1,9cm)	invasive + intraductal (15%) (Ca diss.)	Sono: clear pos. response	2000-04-18	49	80	294	0	3	0	10	180	0	NK	2	4xEC,XRT,Tam	CHT: 5-7/00, XRT: 7-9/00, Tam: 9/00-13.11.00
BC1415	PR	55	2 herds each 2.5x2.5 +2 sat.	NK	ypT1c(bicentr.; 0.3 a. 1.2cm. with intraduct. component 10%) N0(0/16) G2(invasive. intraductal)	invasive lobular G2 (3 Herds, one with Sat.) Herd by 7oclock Fibrosistumor! (MRT:HH 2,5cm +2 Sat.)	invasive ductal (bizentrisch) + intraductal (10%)	clear pos. response	2002-12-12	53	0	0	400	40	5	90	15	0	2	2	4xEC	CHT:1/03-3/03
BC1141	PR	55	2.2x2.2	NK	ypT1b (1cm) N0 (0/24) G2 (invasive) G3 (intraductal)	invasive lobular G2 pN+ (1/1) M0 with Infiltr. der Pectoralisfaszie	invasive lobular + intraductal (10%; comedoartig)	part. response (-30%)	2002-05-14	52	500	125	0	20	1	40	500	0	2	2	6xEC,Tam	CHT:5-9/02,Tam:9/02-22.10.02
BC1495	PR	60	2 herds each 3.3cm. sum. 6x6cm	NK	ypT2(2.5cm) N2a(4/21) M1LYM(1/6) G2	invasive tubular a. intraductal (10%) G1(invasive) G2(intraductal) pN+(1/1) + PASH (MRT: 2 herds each 3,3cm, insgesamt 6x6cm) M0	invasive tubulo-lobular?	part. response (after 4xEC, digital)	2003-03-19	58	400	10	56	2	0	15	300	0	2.7	2	6xEC,Arimidex	CHT:4/03-7/03, Arimidex: 7/03-3.9.03
BC1497	PR	75	9x7.5x6	NK	ypT2(0.6 a. 2.2cm) N2a(1/41) G2 M1Lym(1/6 subscapular)	invasive lobular pN1a G2 M0 cT3 (several Herds) in LK Lymphang. carc. LABC (MRT:9x7,5x6cm)	invasive	clear pos. response post 4xEC	2002-12-05	42	300	51	0	5	0	NK	300	2+	2.5	2	4xEC,4xT,Zoladex	CHT:12/02-4/03; Zolad.:4/03-25.4.03
BC1160	PR	75	6x4x2.5	NK	ypT1c (1.5cm) N1a (1/34) M1Lym (1/5) G2	invasive lobular G2 pN+ (1/1) M0 Mamille-infiltration	invasive lobular	part. response	2002-05-23	47	10	48	0	35	0	NK	30	0	2	2	6xEC	CHT:6-8/02
BC1038	PR	75	1.6x1.6	NK	ypT1a (0.4cm; Ca diss.) G2 N1a (1/20. mi)	invasive ductal G2 cT(ca. 2x4cm)	invasive ductal (Ca diss.)	cCR	2000-04-06	35	392	16	0	30	0	15	294	0	NK	2	4xEC	CHT: 4-5/00
BC1095	PR	85	2.2x2	NK	ypT1a(0.3cm) N0(0/32) G1	invasive tubular-lobular G1 (MRT:2,2x2cm, with V.a. Infiltr. of Pect.-fascie throughout tumor-runners)	invasive tubular (nur noch tubulare Komp. vorhanden)	part. response (-32%); Sono: the same (-58%); cCR	2000-03-21	60	120	10	0	1	0	NK	294	0	NK	1	4xEC,XRT,Tam	CHT:3-5/00,XRT:7-8/00,Tam:8/00-23.10.00
BC1024	PR	88	3.5x4.0x3.0	3.2x3.0x1.0	ypT1a (0.4cm) N2 (5/19) G2	invasive lobular G2 pN2 (3/3) M0 suggested Thorax wall infiltr. (Jet n. 4xEC:invasive lobular a. ductal G2 + intraductal G3)	invasive lobular (Ca diss.)	clear pos. response	1999-05-26	59	240	80	80	18	NK	40	70	0	NK	2	4xEC,XRT,Tam	CHT:5-8/99; XRT:9-10/99; Tam:11/99-5.1.00
BC1101	PR	75-85	12x7	1.9x1.8x1.7 und 4.2x3.7x3.2	ypT1c (multicentr.; 0.5-1.5cm) N1biii (13/15) M1(Lym. 2/4) G2 Rx f. LK	invasive lobular G2 pN+ (suggested N2) with not for sureThorax wall- a. Pect.infiltr. a. inflammatory, multicentr. LABC	invasive lobular (z. T. Ca diss.)	Sono: clear pos. response(-50%)	2000-11-28	75	105	0	0	10	0	NK	180	3+	NK	2	4xEC,Arimidex	CHT: 12/00-3/01, Arim.: 2/01-27.3.01
BC1139	PR	80-90	8x8.7	1.7x1.5x2.5	ypT1a (three-centr.;0.1-0.3cm) N1bi (1/30) G2	invasive lobular G1-G2 with DCIS-parts M0 several Herds	invasive	part. response (-25%); Sono: the same	2002-04-29	55	300	300	50	15	NK	NK	NK	NK	NK	1	4xEC,Femara	CHT:5-8/02,Fem:8/02-20.9.02
