# Supplementary material for: Predictors of primary breast cancers responsiveness to preoperative Epirubicin/Cyclophosphamide-based chemotherapy: translation of microarray data into clinically useful predictive signatures
Source: J Transl Med. 2005 Aug 9;3:32. doi: 10.1186/1479-5876-3-32 (PMC1201176; doi:10.1186/1479-5876-3-32)
Supplement: Additional File 4 — contains more clinico-/pathological information on patients in test cohort. [file 1479-5876-3-32-S4.xls]

## Sheet: Tabelle1
Experiment	Pathological Response	Tumor reduction %	Predicted outcome PCA cross validated K-NN	Predicted outcome PLS-DA	MRT (cm)	Sonography (cm)	Pathologic report after surgery	Grading	NPI	Histology pre	Histology post	Response_Clin	Rresponse_Pathologic	Date of birth	Date of surgery	Age	ERscore	PRscore	P53score	KI_67 %	EGF_R	MIB	bcl2_score	cerbB2	Topo2a	pNdecode	Chemotherapy	Treatment
BC1843	NC	0	NC	NC	3 Herds max. 2,5x2,5	3 Herds: 2,7x2,6x1,7 a. 1x1x1,2 a. 1,1x1,6x1,1cm	ypT1c (1,5 1,5 1,7cm) N0 (0/2) R0	2	2.54	invasive ductal G2 (at least bifocal) cN? M? (i)	three-focal 1,5 1,5 1,7 and CA diss. 1,5cm	NC	NC	1940-02-26	2003-12-02	63	300	90	0	18	0	35	200	1+			4xEC 1-2/04	2.4.04 Ablatio rCHThts
BC1850	NC	0	NC	NC	2,4x1,8	1,8x1,9x,0,8cm	ypT2(3cm) N0(0/7; SNB I 0/4; NSNB 0/3) G2	2	2.4	invasive lobular G2 M0	invasive lobular	NC	NC	1944-09-09	2003-06-27	58	300	140	0	6	0	13	300	0	2		4xEC	CHT7-9/03
BC1862	NC	0	NC	NC	5x3,5	2,8x2,0	ypT2(2,5cm) N0(0/9) G2	2	2.56	invasive lobular a. intraductal G2(invasive, intraductal) with Sat.-Herds, Pectoralis infiltr.? M?	invasive lobular 2,5cm + intraductal(<5%)	part. Response	NC	1943-12-05	2003-05-07	59	400	285	0	11	0	13	196	1+	1.8		4xEC.Fem	CHT:5/03-23.7.03; Fem:8/03-22.9.03
BC1871	NC	10	NC	NC	NK	2,7x2,5x1,9	ypT1c(2,1x1,8cm) N0(0/11) G2	2	2.54	invasive lobular G2 M0	invasive lobular	part. response (Sono pre 2,7x2,5cm and MRT post 4xEC 2,1x1,8cm) Sono: clear response	NC	1956-08-26	2003-06-04	46	70	270	400	24	0	49	140	0			4xEC	CHT: 6/03-28.8.03;OP:18.9.2003
BC1869	pCR	100	CR	CR	3,6x3,6	2,9x2,8x2,4 a. 0,7x0,5x1,2	ypT0 N0(0/12)	3	3.6	invasive ductal G3 2nd Herd intramammärer LN	CR f. PT, LK (Level I u. III) mit Lymph. carc.	Sono: CR; MG: very good response	CR	1942-12-24	2003-10-15	60	0	0	0	50	5	100	0	0	1.2		4xEC	CHT:11/03-5.1.04
BC1864	pCR	100	CR	CR	5,5x4,5 + small sat. Herd	NK	ypT0 N0(0/25)	2	3.1	invasive G2 a. intraductal (DCIS; 80%) G3 M0	CR?	CR post 4xEC	CR	1947-09-14	2003-05-28	55	0	0	0	50	5	98	0	0	1		6xEC	6CHT:6/03-6.10.03
BC1421	pCR	100	CR	CR	1,6x1,6	NK	ypT0 N1a (1/14) L1(small Lymph., carc, in 1LN Level III, discrete Lymph., carc, in perilymphonod. fat tissue Level I) G2 (Tumor im LN)	2	3.32	invasive lobular G2 pN1a(1/1) M? cT2	CR f. PT, LK (Level I u. III) with Lymph. carc.	CR	CR	1931-08-05	2002-12-04	71	0	0	180	26	0	NK	0	0	2	1a	4xEC	CHT:1-3/03
BC1870	cCR	100	CR	CR	2,2x1,5	2,7x1,8x2,1	pCR (on the basis of jet biopsy)	2	2.54	cT2 cN0 M0 G2	NK	good response; 3x2 reduced to 2,5x2	pCR (on the basis of Jet biopsy)	1960-09-04	2004-02-18	43	0	0	400	35	5	70	0	1+ to 2+	2.6		4xEC	BET 19,7,2004
BC1861	PR	40	PR	PR	4x4	NK	ypT2 (2,5cm) N0 (0/8) G3 (intraductal) G3 (invasive) R0	3	3.8	invasive ductal a. intraductal (very small) G3	invasive ductal MammaCa right with 10% intraductal (DCIS) component	part. response (n.3xEC jetzt 2,5cm)	PR	1967-02-23	2003-09-16	36	0	0	100	35	5	70	0	0	3.1		3xEC.3xFEC	CHT:8-9/03
BC1879	PR	47	PR	NC	5,3x3x3	NK	Rest 1,9x1,4 ypT2 (2,5) pN1a (2/31) R0 G2	2	4.06	cT3 pN1 G2 invasive ductal	Rest 1,9x1,4ypT2 (2,5) pN1a (2/31) R0 G2	NK	PR	1966-08-03	2004-02-17	37	270	40	40	45	0	90	500	0	3.5		4x EC +GMCSF+4xT	2-6/04; 704 SNB Axilla Mastektomy
BC1866	PR	40	PR	CR	3,5x2,3	2,7 x 2,5	ypT1c(1,5cm) N0 G2 R0	2	2.54	invasive lobular G2 M0		NK	PR	1951-02-13	2004-01-12	52	400	100	180	24	0	49	300	2+ to 3+	9.8		4xEC Tam 6 Weeks	CHT: 9-10/03; Tam:11/03-01/04
BC1837	PR	90	CR	CR	3x3,1	2,9x2,1x2,1	ypT1a (0,3 cm) N0(0/12) G3 R0	3	3.6	invasive ductal G3 cT2 cN0 M0	1,8 cm scar region with max. 0,3 cm tumor rest ; invasive ductal	NK	PR	1934-05-19	2003-12-01	69	0	0	10	48	0	95	0	1+			3xEC	CHT:9-10.03
BC1838	PR	80	PR	NC	2,5x2	2,4x1,7x1,6	ypT1c (Ca Diss 0,5 cm)N0 (0/7) G2 R0	2	2.5	invasive lobular G2 M0 (array from right)	invasive lobular, particularly CaDiss 0,5cm	good response	PR	1944-02-14	2003-12-04	59	110	3	0	20	0	40	50	1+ to 2+	3		4xEC12/03 03/04	CHT:12/03- 03/04
BC1842	PR	92	PR	PR	2,5x2,5 + 2 small Sat.(<1 cm)	NK	ypT1a(0,2cm) N0(0/21) G2	2	2.5	invasive ductal G2 N? M0	invasive ductal Ca Diss 0,2cm	clear PR	PR Ca diss	1935-05-27	2003-11-13	68	0	0	0	29	0	58	0	1+	1.1		4xEC	CHT:11/03-01/04 Surgery 02/04
BC1834	PR	0	PR	PR	2,2x1,7 + 2 Sat. 0,5 a. 0,3;	1,5x1,5	ypT2(2,5cm) N3a(10/28;SNB I 4/4; NSNB I 6/24) M1Lym(1/6; SNB subscap, 1/2; NSNB 0/4) G2	3	6.44	invasive ductal a. intraductal(very small) G3(invasive) G2(intraductal) pN1a M0	invasive ductal	part. response (j1,5x1cm; post 4xEC)	NC	1942-12-06	2003-09-22	60	60	90	30	10	0	20	30	3+	11.9	1a	4xEC.Fem	CHT:10/03-12/03; Fem:12/03-21.1.04
BC1858	PR	0	NC	NC	NK	1,2x1,2x1	ypT1b(1,8cm) N0(0/15) G2	2	2.24	invasive lobular G2 M0	invasive lobular	PR	part. response (50% survived tumor tissue)	1940-12-25	2003-08-05	62	200	400	0	16	0	31	140	1+	1.98		3xEC	CHT:9-10.03
BC1880	PR	40	PR	PR	5,5x5	3,4x2x2,8	ypT2(bifocal; 1,5 u, 3,5cm) N1a(1/31) G2 R0	2	4	invasive and intraductal (5%) G2(invasive, intraductal) pN+ M0	invasive + intraductal(15%)	part. response (post 4xEC, clear positive); Sono:very small tumot size reduction	part. Response	1941-05-24	2003-07-14	62	70	240	0	26	0	51	200	0	2.1		4xEC.Femara	CHT:7-10/03; Fem:10/03-20.11.03
BC1881	PR	62	NC	PR	3,8x3,8	3,1x1,5	ypT1c(1,2cm) N0(0/10) G2	2	2.62	invasive ductal G2 M0	invasive ductal	part. response (posr therapy: 2,6x2,5x2,3cm); Sono:part. response (2,6x1,8x1,1cm)	part. response	1931-04-02	2003-07-14	72	0	0	400	22	5	45	0	0	2.6		4xEC	CHT: 8-10/03
BC1849	PR	22	NC	NC	3,0x2,7x2,5	3,2x3x2,7	ypT2(2,5cm) N0(0/4) G2 R0	2	2.64	invasive ductal G2 M0 N?	invasive ductal	Sono: part. response (2,8x1,7x1,4cm)	PR (40% survived tumor cells)	1950-08-28	2003-06-17	52	400	0	140	19	0	38	200	3+	17.9		4xEC	CHT:7/03-4.9.03
BC1839	PR	45	NC	NC	2x2 a. 2nd herd	NK	ypT1c (bifocal; 0,4 a. 1,8cm) N1a(1/19) G2	2	3.44	invasive ductal G2 M0	invasive ductal	Sono: part. response	PR	1941-02-24	2003-06-11	62	0	0	300	16	5	31	45	0	2.1		4xEC	CHT:7-9/03
BC1513	PR	33	PR	PR	3,7x3,3	NK	ypT2(three-centr.; 0,2;1,8 a. 2,5cm) N1a(1/19; SNB I 1/1; SNB II 0/4; NSNB 0/14) G2	2	3.74	invasive lobular G2 M0 multizentr. (MRT: u.a. 3,7x3,3cm)	invasive lobular, three centres	part. response	part. response (Ca. diss.)	1943-03-04	2003-03-20	60	20	180	0	10	0	14	300	0	2		4xEC.Femara	CHT:4/03-20.6.03; Fem:16.9.03-29.9.03
BC1877	PR/NC	50	PR	NC	multifocal Ca right (3x1,5) a. left (7x4x4)	NK	ypT2(1,5 a. 3,5cm)N1a G2 R0	2	4.4	left: invasive lobular G2 a. CLIS Type-A; right: lobular invasive G2 a. CLIS Typ-A 3x1,5M1?(V.a. Metastase in right part of liver)	invasive lobular	positive response from 7 to 4cm	PR	1950-03-16	2003-10-17	53	200	60	0	6	0	12	300	1+	2		4xEC 11/03-01/04 Femara	03/2004 Ablatio
BC1853	PR/NC	0	NC	NC	1,5x1,5	2,3x1,3x1,1	ypT1c(1,5cm) N0(0/12) G1	2	2.3	invasive lobular G2 M0	invasive tubular-lobular	part. response (post 4xEC 1cm); Sono:part. response (1,2cm)	PR (change pG2 to pG1)	1952-06-18	2003-07-10	51	300	500	0	14	0	28	400	0	2		4xEC.Femara	CHT:7-9/03; Fem:10/03-18.11.03
BC1448	PR	68	CR	CR	4,6x3 a. 1,1x0,9	NK	ypT1c(1,5cm)N0(0/28) G3 R0	3	3.92	medullary invasive	NK	PR	PR	1953-08-21	2003-01-17	50	180	60	300	38	0	NK	30	3+		1a	6xEC	CHT:10/02-5/03
BC1134	PR/NC	5	NC	NC	right: 5,6x3,3	NK	right: ypT3 (5,5cm) N2a (5/17) M1Lym (1/1) G2	2	5.12	right: Mamille infiltr. left: Cutis infiltr., mamille quest.	NK	left:part. response (-70%); right:small response (-10%)	left: part. response (Ca dissolutum); right: part. Response	1928-12-18	2002-05-14	73	200	0	0	14	0	NK	70	0	2		4xEC Femara	CHT:8-9/02,Fem:9/02-21.10.02
BC1840	PR	25	NC	NC	5x5x5	4,7x3,5x3,3cm	ypT2(3,5cm) N0(0/33) G3	3	4	invasive ductal G3 Mamille infiltr.	invasive ductal 3,5x3x2cm	Sono:(post. 4xEC part. response), MG:post.4xEC no change, post 4xEC+4xTaxol part. response)	part. response?(at least 50% survived tumor cells)	1958-01-13	2003-05-22	45	300	45	60	35	0	51	60	2+ to 3+	4.9		4xEC, 4xTaxol Zoladex(6/03-)	CHT-CHT:6/03-8.03 CHT Tax: 8/03-11/03
BC1848	PR	85	CR	CR	3,5x2,5 + small sat. herd 1,5 cm	NK	ypTis(DCIS; bicentr.; 0,9 a. 0,7cm) N0(0/9; SNB 0/6; NSNB 0/3) G2	2	2.7	invasive ductal bifocal G2 with lymphato-plasmacellular demarcation	intraductal	part. response; MG. a. Sono: the same	CR for invasive tumor part (1st herd: pre tumor: 2x2x1,5cm; post: 0,7cm; 2nd herd: pre: 1,5x1,5x1cm; post: 0,5cm)	1960-07-18	2003-05-09	42	15	0	400	28	0	51	500	3+	1.4		6xEC.Zoladex	CHT:5-9/03; Zola.:9/03-10.10.03
