# Supplementary material for: Predictors of primary breast cancers responsiveness to preoperative Epirubicin/Cyclophosphamide-based chemotherapy: translation of microarray data into clinically useful predictive signatures
Source: J Transl Med. 2005 Aug 9;3:32. doi: 10.1186/1479-5876-3-32 (PMC1201176; doi:10.1186/1479-5876-3-32)
Supplement: Additional File 5 — contains the complete gene list and expression data within the two cohorts of patients with ER positive and ER negative status. [file 1479-5876-3-32-S5.xls]

## Sheet: Tabelle1
Estrogen receptor related genes.
Affymetrix ID	Gene_Symbol [A]	Unigene_ID	Median expression ESR1_pos	Median expression ESR1_neg
209604_s_at	GATA3	Hs.169946	2663.89	475.77
202088_at	LIV-1	Hs.79136	2459.25	636.05
201596_x_at	KRT18	Hs.65114	2197.44	1019.39
200718_s_at	SKP1A	Hs.171626	1951.29	1424.7
200670_at	XBP1	Hs.149923	1897.13	756.47
211714_x_at	FKBP1A	Hs.179661	1869.78	2638.38
211939_x_at	BTF3	Hs.101025	1753.09	1199.31
209026_x_at	FKBP1A	Hs.179661	1738.57	2374.95
208451_s_at	C4B	Hs.278625	1699.89	320.7
200804_at	TEGT	Hs.74637	1625.83	1017.48
209173_at	AGR2	Hs.91011	1541.91	107.19
212956_at	KIAA0882	Hs.90419	1406.94	250.5
200799_at	HSPA1A	Hs.8997	1278.8	1097.01
218211_s_at	MLPH	Hs.321130	1230.09	206.93
217979_at	NET-6	Hs.284243	1156.98	704.57
212099_at	ARHB	Hs.204354	1152.41	621.17
202089_s_at	LIV-1	Hs.79136	1107.16	289.85
206509_at	PIP	Hs.99949	1058.27	155.13
201312_s_at	SH3BGRL	Hs.14368	1056.52	554.69
208628_s_at	NSEP1	Hs.74497	1051.38	1762.29
206378_at	SCGB2A2	Hs.46452	1016.61	56.92
212195_at	-	Hs.71968	998.33	346.18
201360_at	CST3	Hs.304682	981.43	642.13
215867_x_at	AP1G1	Hs.5344	944.49	139.51
214164_x_at	AP1G1	Hs.5344	940.74	128.85
211986_at	AHNAK	Hs.301417	930.7	528.82
205081_at	CRIP1	Hs.17409	929.43	235.37
214440_at	NAT1	Hs.155956	921.41	77.94
201201_at	CSTB	Hs.695	859.98	1420.24
214428_x_at	C4A	Hs.278625	849.65	184.31
222212_s_at	LASS2	Hs.285976	845.45	498.31
212501_at	CEBPB	Hs.99029	834.89	1531.5
208865_at	HLCDGP1	Hs.144477	776.32	534.57
205009_at	TFF1	Hs.1406	775.88	32.5
201170_s_at	BHLHB2	Hs.171825	772.17	423.11
202233_s_at	UQCRH	Hs.73818	762.24	1166.98
208682_s_at	MAGED2	Hs.4943	760.49	290.15
200978_at	MDH1	Hs.75375	748.71	923.48
208627_s_at	NSEP1	Hs.74497	745.12	1398
202554_s_at	GSTM3	Hs.2006	692.91	161.77
203963_at	CA12	Hs.5338	677.66	81.19
208873_s_at	D5S346	Hs.178112	674.36	324.5
221501_x_at	NPIP	Hs.251928	662.17	434.82
208617_s_at	PTP4A2	Hs.82911	635.03	340.65
200811_at	CIRBP	Hs.119475	621.58	389.3
212151_at	-	Hs.21851	618.45	346.95
202575_at	CRABP2	Hs.183650	618.36	311.57
204070_at	RARRES3	Hs.17466	608.02	330.51
217779_s_at	FLJ20312	Hs.7862	595.93	394.67
200810_s_at	CIRBP	Hs.119475	591.71	279.9
203476_at	TPBG	Hs.82128	586.04	320.51
202371_at	FLJ21174	Hs.194329	577.37	296.12
212148_at	-	Hs.21851	571.1	242.45
200996_at	ACTR3	Hs.5321	547.93	734.3
200711_s_at	TCEB1L	Hs.171626	545.87	360.87
209623_at	MCCC2	Hs.167531	545.35	261.44
204623_at	TFF3	Hs.82961	543.19	45.83
201311_s_at	SH3BGRL	Hs.14368	541.04	249.55
219197_s_at	CEGP1	Hs.222399	538.96	50.47
218807_at	VAV3	Hs.267659	538.13	179.5
208650_s_at	CD24	Hs.286124	523.4	787.82
212266_s_at	SFRS5	Hs.166975	518.43	360.78
207668_x_at	P5	Hs.182429	514.69	873.56
219087_at	ASPN	Hs.10760	514.08	203.03
207941_s_at	RNPC2	Hs.145696	512.58	377.76
202454_s_at	ERBB3	Hs.199067	507.22	240.05
208639_x_at	P5	Hs.182429	503.37	799.77
202357_s_at	BF	Hs.69771	495.9	146.24
217838_s_at	RNB6	Hs.241471	492.38	166.48
221728_x_at	-	Hs.83623	492.18	233.41
201923_at	PRDX4	Hs.83383	489.89	801.35
201778_s_at	KIAA0494	Hs.62515	487.4	393.93
204798_at	MYB	Hs.1334	480.12	82.01
214433_s_at	SELENBP1	Hs.288973	479.93	191.13
217906_at	LCP	Hs.20597	478.35	309.14
209772_s_at	CD24	Hs.286124	460.23	892.25
209875_s_at	SPP1	Hs.313	459.65	790.84
206227_at	CILP	Hs.151407	458.54	166.83
217800_s_at	MGC10924	Hs.9788	440.87	300.83
218194_at	DKFZP566E144	Hs.7527	435.98	528.06
212774_at	ZNF238	Hs.69997	433.81	174.83
209123_at	QDPR	Hs.75438	425.94	196.16
203380_x_at	SFRS5	Hs.166975	419.82	273.04
217938_s_at	PCMF	Hs.5392	419.07	529.73
218502_s_at	TRPS1	Hs.26102	416.79	183.16
209603_at	GATA3	Hs.169946	409.83	42.49
203571_s_at	APM2	Hs.74120	402.36	48.46
218313_s_at	GALNT7	Hs.246315	399.84	157.02
208638_at	ATP6V1C2	Hs.182429	398.74	538.97
213909_at	-	Hs.288467	397.95	189.7
216640_s_at	P5	Hs.182429	395.89	636.28
212496_s_at	KIAA0876	Hs.301011	394.9	152.35
212638_s_at	WWP1	Hs.355977	389.19	190.19
210046_s_at	IDH2	Hs.5337	382.78	701.23
203980_at	FABP4	Hs.83213	381.41	122.52
220192_x_at	PDEF	Hs.79414	380.26	129.97
213441_x_at	PDEF	Hs.79414	377.72	144.4
208712_at	CCND1	Hs.82932	377.66	166.03
209016_s_at	KRT7	Hs.23881	372.82	742.15
208614_s_at	FLNB	Hs.81008	371.61	195.95
203453_at	SCNN1A	Hs.2794	366.78	77.3
209602_s_at	GATA3	Hs.169946	365.54	47.66
202718_at	IGFBP2	Hs.162	365.21	169.1
220966_x_at	MGC3038	Hs.234174	352.25	505.32
218966_at	MYO5C	Hs.111782	352.22	192.28
201413_at	HSD17B4	Hs.75441	349.52	204.04
212196_at	-	Hs.71968	346.12	122.26
203961_at	NEBL	Hs.5025	343.35	177.4
210735_s_at	CA12	Hs.5338	342.94	61.01
201221_s_at	SNRP70	Hs.174051	340.95	299.3
213627_at	MAGED2	Hs.4943	333.67	209.86
204881_s_at	UGCG	Hs.152601	331.39	174.2
204508_s_at	FLJ20151	Hs.5344	327.92	28.39
222125_s_at	PH-4	Hs.5014	323.83	163.96
201864_at	GDI1	Hs.74576	320.19	321.78
201057_s_at	GOLGB1	Hs.7844	313.28	224.26
201064_s_at	PABPC4	Hs.169900	310.57	419.38
219206_x_at	LOC51643	Hs.283670	309.93	181.68
46256_at	SSB-3	Hs.7247	304.2	280.97
209004_s_at	FBXL5	Hs.5548	303.27	190.71
203216_s_at	MYO6	Hs.22564	295.46	168.72
214404_x_at	PDEF	Hs.79414	292.88	88.39
212692_s_at	LRBA	Hs.62354	291.17	137.08
209581_at	HRASLS3	Hs.37189	286.63	156.22
206799_at	SCGB1D2	Hs.204096	286.2	9.41
217744_s_at	PIGPC1	Hs.303125	285.62	489.25
219956_at	GALNT6	Hs.151678	284.88	121.42
201825_s_at	LOC51097	Hs.238126	279.6	111.86
200612_s_at	AP2B1	Hs.74626	279.09	171.95
221751_at	-	Hs.6986	276.66	164.29
201681_s_at	DLG5	Hs.170290	276.19	155.43
218259_at	KIAA1243	Hs.151076	275.72	140.16
214218_s_at	-	Hs.83623	274.93	132.84
218976_at	JDP1	Hs.260720	273.99	41.03
201860_s_at	PLAT	Hs.274404	272.37	128.6
203538_at	CAMLG	Hs.13572	267.39	181.38
203438_at	STC2	Hs.155223	267.05	37.61
218008_at	FLJ10099	Hs.278619	266.99	309.38
218094_s_at	C20orf35	Hs.179666	265.26	141.78
202994_s_at	FBLN1	Hs.79732	264.54	148.27
200632_s_at	NDRG1	Hs.75789	263.18	535.76
214736_s_at	ADD1	Hs.18376	263	198.19
209696_at	FBP1	Hs.574	261.86	86.72
201968_s_at	PGM1	Hs.1869	261.46	396.09
204640_s_at	SPOP	Hs.129951	260.95	199.96
200747_s_at	NUMA1	Hs.301512	256.32	160.05
217844_at	NLI-IF	Hs.283724	255.52	211.49
35666_at	SEMA3F	Hs.32981	254.54	145.36
212371_at	-	Hs.12314	253.21	344.03
208959_s_at	ERp44	Hs.154023	249.9	335.48
204667_at	HNF3A	Hs.446452	249.65	56.46
210652_s_at	KIAA0452	Hs.125783	249.42	79.1
209669_s_at	PAI-RBP1	Hs.165998	245.37	324.18
216092_s_at	SLC7A8	Hs.22891	243.8	101.01
212508_at	MAP-1	Hs.24719	240.88	132.2
202752_x_at	SLC7A8	Hs.22891	238.12	100.42
202409_at	IGF2	Hs.251664	237.94	109.08
203615_x_at	SULT1A1	Hs.142	235.54	156.82
218164_at	FLJ21347	Hs.103147	234.94	119.46
200899_s_at	MGEA5	Hs.5734	233.87	161.2
202308_at	SREBF1	Hs.166	233.29	123.62
209080_x_at	TXNL2	Hs.42644	230.07	284.79
212444_at	-	Hs.288660	228.85	91.34
215299_x_at	SULT1A1	Hs.142	226.7	136.66
204041_at	MAOB	Hs.82163	225.76	78.46
203685_at	BCL2	Hs.79241	225.18	69.18
40093_at	LU	Hs.155048	223.06	98.02
218242_s_at	FLJ20039	Hs.267448	222.84	171.54
212960_at	KIAA0882	Hs.90419	217.43	57.44
200824_at	GSTP1	Hs.226795	216.26	532.24
204533_at	SCYB10	Hs.2248	211.74	589.92
208610_s_at	SRRM2	Hs.197114	211.11	157.14
211763_s_at	UBE2B	Hs.811	210.77	162.32
213397_x_at	RNASE4	Hs.74711	210.25	99.75
202145_at	LY6E	Hs.77667	208.76	389.29
208881_x_at	IDI1	Hs.76038	208.24	297.11
203892_at	WFDC2	Hs.2719	207.03	62.99
218195_at	FLJ12910	Hs.15929	206.82	66.3
203936_s_at	MMP9	Hs.151738	206.62	481.91
209341_s_at	IKBKB	Hs.226573	206.44	91.41
212209_at	KIAA1025	Hs.4084	204.71	110.93
203227_s_at	SAS	Hs.50984	203.8	126.37
202227_s_at	SMAP	Hs.5464	203.6	142.2
204862_s_at	NME3	Hs.81687	202.41	106.44
203857_s_at	PDIR	Hs.76901	202.13	277.65
218806_s_at	VAV3	Hs.267659	201.22	66.7
210024_s_at	UBE2E3	Hs.4890	200.91	327.9
212492_s_at	KIAA0876	Hs.301011	200.47	104.17
203215_s_at	MYO6	Hs.22564	198.35	86.76
212495_at	KIAA0876	Hs.301011	197.62	72.74
205683_x_at	TPSB1	Hs.250700	196.28	86.13
202708_s_at	H2BFQ	Hs.2178	194.74	112.33
211538_s_at	HSPA2	Hs.75452	194.16	65.25
205597_at	C6orf29	Hs.199839	191.5	24.11
201739_at	SGK	Hs.296323	190.06	292.21
201980_s_at	RSU1	Hs.75551	189.73	283.07
209114_at	TSPAN-1	Hs.38972	187.31	40.89
212441_at	KIAA0232	Hs.79276	186.98	112.94
208785_s_at	MAP1LC3B	Hs.121849	186.34	259.92
212943_at	KIAA0528	Hs.30656	185.71	101.66
201998_at	SIAT1	Hs.2554	185.26	330.6
209422_at	C20orf104	Hs.112594	185.01	132.87
210512_s_at	VEGF	Hs.73793	184.78	309.44
201394_s_at	RBM5	Hs.201675	184.06	135.98
212333_at	DKFZP564F0522	Hs.23060	183.93	252.95
207076_s_at	ASS	Hs.160786	183.65	492.07
204351_at	S100P	Hs.2962	183.57	375.23
205158_at	RNASE4	Hs.283749	182.85	68.9
221864_at	MGC13024	Hs.119598	182.67	125.58
202908_at	WFS1	Hs.26077	180.21	104.21
218471_s_at	FLJ23590	Hs.54890	180.06	98.59
204615_x_at	IDI1	Hs.76038	179.87	248.63
204045_at	TCEAL1	Hs.95243	179.35	93.27
209122_at	ADFP	Hs.3416	179.33	341.96
216474_x_at	TPSB1	Hs.250700	179.1	87.41
212660_at	KIAA0239	Hs.9729	178.67	124.24
213398_s_at	HCDI	Hs.7911	175.65	133.88
203439_s_at	STC2	Hs.155223	175.06	59.99
221223_x_at	CISH	Hs.8257	174.71	112.86
218394_at	FLJ22386	Hs.22795	173.41	102.25
219913_s_at	CRNKL1	Hs.268281	171.26	110.81
209759_s_at	DCI	Hs.322824	171.1	110.6
212970_at	-	Hs.15740	170.87	90.31
212299_at	NEK9	Hs.7200	170.69	115.7
202954_at	UBE2C	Hs.93002	170.48	359.38
202386_s_at	LKAP	Hs.30909	170.04	125.83
212446_s_at	LOC253782	Hs.101282	168.11	79.83
221874_at	KIAA1324	Hs.104696	167.97	62.1
213123_at	MFAP3	Hs.28785	167.51	120.29
202172_at	ZNF161	Hs.6557	167.45	108.53
200914_x_at	KTN1	Hs.211577	165.46	115.17
212985_at	-	Hs.15740	165.08	74.86
221736_at	-	Hs.25431	165.03	132.84
209681_at	SLC19A2	Hs.30246	164.2	77.8
221825_at	LOC90806	Hs.157078	163.89	103.2
211657_at	CEACAM6	Hs.73848	163.36	52.6
207122_x_at	SULT1A2	Hs.272462	162.69	118.73
207134_x_at	TPSB2	Hs.250700	162.09	67.86
203929_s_at	MAPT	Hs.101174	161.99	34.02
202814_s_at	HIS1	Hs.15299	161.68	85.11
204284_at	PPP1R3C	Hs.303090	161.14	54.49
221856_s_at	FLJ11280	Hs.3346	160.95	83.28
221012_s_at	RNF27	Hs.23959	159.49	101.99
212770_at	KIAA1547	Hs.31305	158.94	97.97
204087_s_at	SLC5A6	Hs.321579	158.93	232.69
204352_at	TRAF5	Hs.29736	158.87	99.64
210686_x_at	SLC25A16	Hs.326752	158.81	154.93
211110_s_at	AR	Hs.99915	158.45	49.94
214451_at	TFAP2B	Hs.33102	158.44	28.01
212219_at	KIAA0077	Hs.112396	158.18	275.81
213134_x_at	BTG3	Hs.77311	158.08	277.85
214053_at	-	Hs.7888	157.37	31.16
216381_x_at	AKR7A3	Hs.284236	156.29	69.31
214109_at	LRBA	Hs.62354	156.25	90.08
217941_s_at	ERBB2IP	Hs.8117	155.52	107.99
201053_s_at	PSMF1	Hs.75925	155.45	108.09
205382_s_at	DF	Hs.155597	154.63	68.81
203647_s_at	FDX1	Hs.744	153.56	187.9
204616_at	UCHL3	Hs.77917	152.17	207.35
219981_x_at	FLJ20813	Hs.306203	151.88	94.45
206754_s_at	CYP2B6	Hs.1360	151.45	16.55
206469_x_at	AKR7A3	Hs.6980	151.2	63.81
206074_s_at	HMGIY	Hs.139800	150.43	318.92
206245_s_at	NS1-BP	Hs.197298	149.19	219.73
41660_at	CELSR1	Hs.252387	149.06	38.5
219241_x_at	SSH-3	Hs.29173	148.77	115.21
218692_at	FLJ20366	Hs.8358	148.15	62.99
219410_at	FLJ10134	Hs.104800	146.57	269.68
204029_at	CELSR2	Hs.57652	146.47	80.74
212171_x_at	VEGF	Hs.73793	146.4	249.24
204550_x_at	GSTM1	Hs.279837	145.93	75.9
40016_g_at	KIAA0303	Hs.54985	145.59	62.95
213227_at	PGRMC2	Hs.9071	145.55	75.03
212861_at	MGC11308	Hs.19210	143.87	119.38
213110_s_at	COL4A5	Hs.169825	143.55	56.93
213234_at	KIAA1467	Hs.6189	142.65	73.03
201826_s_at	LOC51097	Hs.238126	141.38	59.49
202005_at	ST14	Hs.56937	140.45	198.88
212267_at	KIAA0261	Hs.154978	140.41	95.11
213065_at	KIAA0546	Hs.26764	140.3	129.36
212208_at	KIAA1025	Hs.4084	139.72	90.08
219001_s_at	MGC10765	Hs.317589	139.52	64.54
214919_s_at	KIAA1085	Hs.301226	139	82.97
203130_s_at	KIF5C	Hs.6641	138.78	54.69
201970_s_at	NASP	Hs.243886	138.26	208.1
200889_s_at	SSR1	Hs.250773	137.54	217.83
213122_at	KIAA1750	Hs.173094	136.95	286.99
203707_at	ZNF263	Hs.182528	136.69	101.77
213185_at	KIAA0556	Hs.30512	136.34	101.49
219682_s_at	TBX3	Hs.332150	134.11	49.84
202281_at	GAK	Hs.153227	133.93	115.03
205381_at	P37NB	Hs.155545	133.61	33.92
205898_at	CX3CR1	Hs.78913	133.05	44.44
218532_s_at	FLJ20152	Hs.82273	133	43.42
205201_at	GLI3	Hs.72916	132.46	78.62
201037_at	PFKP	Hs.99910	131.66	320.78
202200_s_at	SRPK1	Hs.75761	131.44	206.55
211778_s_at	ZNF339	Hs.71935	130.21	82.33
202962_at	KIF13B	Hs.15711	129.74	65.62
218518_at	C5orf5	Hs.82035	129.57	75.65
217894_at	LOC51133	Hs.239155	129.5	52.76
203744_at	HMG4	Hs.19114	129.05	259.08
203710_at	ITPR1	Hs.198443	127.9	59.1
210084_x_at	TPSB1	Hs.250700	127.62	63.06
202037_s_at	SFRP1	Hs.7306	127.2	383.57
208740_at	SAP18	Hs.23964	125.68	56.95
216623_x_at	CAGF9	Hs.110826	125.14	45.18
212925_at	LOC126353	Hs.71779	123.86	49.84
203712_at	KIAA0020	Hs.2471	123.68	174.06
220173_at	FLJ23189	Hs.287733	123.62	69.77
212403_at	UBE3B	Hs.17639	123.32	88.43
217023_x_at	TPS1	Hs.250700	122.3	61.24
213113_s_at	DKFZp762A227	Hs.274453	122.21	211.95
201976_s_at	MYO10	Hs.61638	122	223.22
209460_at	NPD009	Hs.283675	121.98	21.45
203021_at	SLPI	Hs.251754	121.77	400.72
214924_s_at	OIP106	Hs.6705	121.23	79.01
219806_s_at	FN5	Hs.259737	121.08	234.07
213283_s_at	SALL2	Hs.79971	120.98	66.75
218437_s_at	LZTFL1	Hs.30824	120.55	61.58
218447_at	DC13	Hs.6879	120.47	204.18
209459_s_at	NPD009	Hs.283675	120.36	16.23
219741_x_at	FLJ21603	Hs.129691	120.05	66.6
221899_at	CG005	Hs.23518	120.05	70.9
201056_at	GOLGB1	Hs.7844	119.33	80
213933_at	-	Hs.27860	118.88	36.83
202786_at	STK39	Hs.199263	118.78	53.7
217527_s_at	-	Hs.192789	118.51	86.78
213018_at	RG083M05.2	Hs.21145	117.35	77.03
200719_at	TCEB1L	Hs.171626	115.54	71.5
207741_x_at	TPS1	Hs.250700	114.8	64.94
51192_at	SSH-3	Hs.29173	114.48	75.23
209283_at	CRYAB	Hs.1940	114.4	257.6
201824_at	RNF14	Hs.215857	114.34	83.21
204014_at	DUSP4	Hs.2359	114.32	41.68
36499_at	CELSR2	Hs.57652	114.26	59.28
212494_at	KIAA1075	Hs.6147	114.05	69.68
204259_at	MMP7	Hs.2256	113.54	237.63
213026_at	APG12L	Hs.264482	113.31	88.71
204540_at	EEF1A2	Hs.2642	113.15	31.39
203405_at	DSCR2	Hs.5198	112.46	167.83
203749_s_at	RARA	Hs.361071	112.44	64.27
213049_at	DKFZp566D133	Hs.167031	112.34	63.74
204703_at	TG737	Hs.2291	112.31	68.04
212982_at	HYPH	Hs.4014	112.2	81.9
203627_at	IGF1R	Hs.239176	112.07	58.44
214077_x_at	SOX4	Hs.117313	111.9	55.48
221260_s_at	C12orf22	Hs.18879	111.55	80.85
204258_at	CHD1	Hs.22670	111.44	81
213365_at	KIAA1504	Hs.157426	109.84	73.54
205059_s_at	IDUA	Hs.89560	109.68	70.14
218329_at	PRDM4	Hs.21807	109.5	84.32
204686_at	IRS1	Hs.96063	109.44	42.6
219547_at	COX15	Hs.226581	109.26	87.44
209443_at	SERPINA5	Hs.76353	108.33	14.24
220134_x_at	FLJ10647	Hs.144391	106.95	60.16
214927_at	-	Hs.311054	106.37	61.01
205074_at	SLC22A5	Hs.15813	106.24	68.85
204568_at	KIAA0831	Hs.103000	106.13	72.33
204497_at	ADCY9	Hs.20196	105.99	49.74
204934_s_at	HPN	Hs.823	105.75	40.32
211034_s_at	KIAA0614	Hs.7314	104.88	78
34408_at	RTN2	Hs.3803	104.75	53.83
210720_s_at	APBA2BP	Hs.324104	104.32	78.9
201890_at	RRM2	Hs.75319	104.3	206.47
204398_s_at	EML2	Hs.24178	104.17	69.35
213063_at	FLJ11806	Hs.323443	103.84	67.54
209773_s_at	RRM2	Hs.75319	102.63	244.19
50376_at	FLJ11137	Hs.24545	102.14	83.39
213077_at	FLJ21940	Hs.104916	101.23	63.18
207551_s_at	MSL3L1	Hs.88764	101.09	156.85
203628_at	IGF1R	Hs.239176	100.9	45.18
205364_at	ACOX2	Hs.9795	100.1	42.38
212865_s_at	COL14A1	Hs.36131	99.82	46.62
207030_s_at	CSRP2	Hs.10526	99.49	189.25
210052_s_at	C20orf1	Hs.9329	98.67	204.45
218931_at	RAB17	Hs.44278	98	64.39
40569_at	ZNF42	Hs.169832	97.87	56.08
201197_at	AMD1	Hs.262476	97.32	163.84
203708_at	PDE4B	Hs.188	97.2	181.77
221641_s_at	MT-ACT48	Hs.18625	97.01	129.2
208941_s_at	SPS	Hs.124027	96.55	165.75
201790_s_at	DHCR7	Hs.11806	96.1	201.85
219463_at	C20orf103	Hs.22920	96.07	33.99
213304_at	KIAA0423	Hs.111373	95.99	52.02
218769_s_at	ANKRA2	Hs.239154	95.15	52.58
222155_s_at	FLJ11856	Hs.6459	95.01	209.13
202630_at	APPBP2	Hs.84084	94.91	51.33
212736_at	BC008967	Hs.6349	94.28	40.69
209825_s_at	UMPK	Hs.75939	94.17	163.61
207414_s_at	PACE4	Hs.170414	92.76	28.89
222275_at	-	Hs.27362	92.65	50.21
218937_at	FLJ20417	Hs.10710	92.57	69.96
203574_at	NFIL3	Hs.79334	92.02	176.81
201321_s_at	SMARCC2	Hs.236030	91.96	70.94
212276_at	LPIN1	Hs.81412	91.96	153.95
212554_at	CAP2	Hs.296341	91.64	48.3
202356_s_at	GTF2F1	Hs.68257	91.62	81.04
217889_s_at	FLJ23462	Hs.31297	91.47	44.7
215807_s_at	PLXNB1	Hs.278311	91.44	54.13
205440_s_at	NPY1R	Hs.169266	91.37	14.49
221823_at	LOC90355	Hs.25925	90.58	41.7
218009_s_at	PRC1	Hs.5101	89.54	176.2
204863_s_at	IL6ST	Hs.82065	89.4	31.35
220917_s_at	KIAA1638	Hs.288821	88.75	53.52
215489_x_at	HOMER-3	Hs.166146	88.65	163.04
214746_s_at	KIAA0543	Hs.112158	88.55	58.37
209739_s_at	DXS1283E	Hs.264	88.49	36.28
211000_s_at	IL6ST	Hs.82065	88.23	33.78
201196_s_at	AMD1	Hs.262476	88.15	169.58
215177_s_at	ITGA6	Hs.227730	87.48	146.31
215108_x_at	TNRC9	Hs.110826	87.46	26.87
203632_s_at	GPRC5B	Hs.242407	87.24	183.09
210958_s_at	KIAA0303	Hs.54985	86.71	50.37
205613_at	LOC51760	Hs.26971	85.74	22.25
205441_at	FLJ22709	Hs.17258	85.54	54.92
32259_at	EZH1	Hs.194669	85.25	59.62
207996_s_at	C18orf1	Hs.153498	85.05	34.27
208883_at	DD5	Hs.278428	84.5	55.64
202504_at	TRIM29	Hs.82237	82.97	242.09
219440_at	RAI2	Hs.49597	82.93	32.42
50965_at	RAB26	Hs.3797	82.5	50.79
218510_x_at	FLJ20152	Hs.82273	82.34	42.04
203791_at	DMXL1	Hs.181042	82.21	42.42
217645_at	LOC51241	Hs.390666	82.07	50.07
221765_at	UGCG	Hs.23703	82.03	32.56
200890_s_at	SSR1	Hs.250773	81.75	129.33
211621_at	ARB	Hs.99915	81.59	35.68
218588_s_at	C5orf3	Hs.166551	81.48	57.01
221872_at	RARRES1	Hs.82547	80.29	278.56
209396_s_at	CHI3L1	Hs.75184	80.18	207.69
204348_s_at	AK3	Hs.274691	80.06	155.81
218613_at	DKFZp761K1423	Hs.236438	80.02	35.19
202613_at	CTPS	Hs.251871	79.86	141.62
202719_s_at	TES	Hs.165986	79.79	130.62
218193_s_at	LOC51026	Hs.62275	79.71	123.24
218265_at	SBP2	Hs.288141	79.62	53.93
214855_s_at	DKFZp566D133	Hs.167031	78.82	45.44
213103_at	GT650	Hs.13649	78.78	47.67
201820_at	KRT5	Hs.195850	78.65	164.79
217499_x_at	OR7E38P	Hs.120017	78.61	147.9
203787_at	SSBP2	Hs.169833	78.54	45.62
203287_at	LAD1	Hs.18141	78.38	199.43
202590_s_at	PDK2	Hs.92261	78.09	56.1
202815_s_at	HIS1	Hs.15299	77.65	45.06
203859_s_at	PALM	Hs.78482	76.88	53.34
203397_s_at	GALNT3	Hs.278611	76.64	174.31
49452_at	LOC283445	Hs.234898	76.55	37.85
203355_s_at	KIAA0942	Hs.6763	76.5	25.5
211712_s_at	ANXA9	Hs.279928	76.37	13.94
206994_at	CST4	Hs.56319	74.99	41.34
210336_x_at	ZNF42	Hs.169832	74.92	28.5
202380_s_at	NKTR	Hs.241493	74.55	63.02
204033_at	TRIP13	Hs.6566	74.36	150.44
221858_at	KIAA0608	Hs.100960	74.05	57.49
205913_at	PLIN	Hs.103253	73.97	19.66
209791_at	PADI2	Hs.33455	73.35	211.47
201397_at	PHGDH	Hs.3343	73.3	231.39
211323_s_at	ITPR1	Hs.198443	73.29	35.42
213527_s_at	LOC146542	Hs.301463	73.18	51.99
205186_at	P28	Hs.33846	72.63	4.96
220329_s_at	FLJ20627	Hs.238270	72.34	43.94
219359_at	FLJ22635	Hs.288529	72.12	41.03
203625_x_at	SKP2	Hs.23348	71.62	128.52
218963_s_at	HAIK1	Hs.9029	71.36	133.72
219630_at	DD96	Hs.271473	71.16	134.27
204364_s_at	FLJ13110	Hs.7358	70.19	32.34
204650_s_at	FE65L2	Hs.173103	70.1	58.23
35148_at	TJP3	Hs.25527	69.42	35.51
219414_at	CLSTN2	Hs.12079	69.41	14.47
221139_s_at	CSAD	Hs.279815	69.26	25.72
203126_at	IMPA2	Hs.5753	69.12	160.23
212448_at	NEDD4L	Hs.12017	68.99	23.52
213245_at	-	Hs.301663	68.96	28.25
215223_s_at	SOD2	Hs.318885	68.93	191.91
52159_at	HEMK	Hs.46907	68.85	40.2
208335_s_at	FY	Hs.183	68.85	33
201195_s_at	SLC7A5	Hs.184601	68.84	215.16
213427_at	RPP40	Hs.115823	68.77	93.12
205696_s_at	GFRA1	Hs.105445	68.73	10.38
204139_x_at	ZNF42	Hs.169832	67.99	28.88
202986_at	ARNT2	Hs.6111	67.56	21.62
219580_s_at	FLJ13593	Hs.145807	67.39	17.53
204825_at	MELK	Hs.184339	67.34	168.41
209395_at	CHI3L1	Hs.75184	67.19	162.93
212310_at	KIAA0268	Hs.241552	66.83	39.91
202218_s_at	FADS2	Hs.184641	66.79	195.71
205710_at	LRP2	Hs.153595	66.55	18.65
34260_at	KIAA0683	Hs.226275	66.4	56.48
212713_at	MFAP4	Hs.296049	66.37	12.48
213680_at	KRT6B	Hs.111758	66.33	179.77
206197_at	NME5	Hs.72050	65.39	20.01
219006_at	HSPC125	Hs.5232	65.24	98.53
205376_at	INPP4B	Hs.153687	65.24	21.47
205471_s_at	DACH	Hs.63931	65.24	14.45
203612_at	BYSL	Hs.106880	65.16	97.65
219099_at	C12orf5	Hs.24792	65.12	91.7
210130_s_at	TM7SF2	Hs.31130	64.2	36.64
212744_at	BBS4	Hs.26471	63.42	35.44
203919_at	TCEA2	Hs.80598	63.36	36.59
210731_s_at	LGALS8	Hs.4082	62.83	41.12
204231_s_at	FAAH	Hs.326190	62.78	34.06
203249_at	EZH1	Hs.194669	62.71	30.51
213338_at	RIS1	Hs.35861	62.61	137.23
202188_at	KIAA0095	Hs.155314	62.51	102.4
212637_s_at	WWP1	Hs.324275	62.27	26.1
205948_at	PTPRT	Hs.225952	62.03	15.56
219872_at	LOC51313	Hs.323583	61.89	25.8
205776_at	FMO5	Hs.14286	61.88	21.31
213358_at	KIAA0802	Hs.27657	61.64	43.51
219923_at	FLJ13181	Hs.301526	61.6	43.32
210272_at	CYP2B7	Hs.330780	61.51	13.02
212396_s_at	KIAA0090	Hs.154797	61.47	93.48
210319_x_at	MSX2	Hs.89404	61.24	24.74
222379_at	-	Hs.130315	61.1	21.44
202912_at	ADM	Hs.394	61.07	133.88
211302_s_at	PDE4B	Hs.188	60.93	104.15
205509_at	CPB1	Hs.180884	60.18	22.99
210021_s_at	UNG2	Hs.3041	59.77	26.09
205979_at	SCGB2A1	Hs.97644	59.27	10.62
203999_at	SYT1	Hs.154679	59.09	32.63
203117_s_at	KIAA0710	Hs.273397	58.96	36.91
204966_at	BAI2	Hs.200586	58.85	23.97
210085_s_at	ANXA9	Hs.279928	58.45	4.57
55081_at	KIAA1668	Hs.8535	58.37	91.54
203726_s_at	LAMA3	Hs.83450	58.22	27.36
210096_at	CYP4B1	Hs.687	57.82	11.87
205862_at	KIAA0575	Hs.193914	57.69	9.17
219687_at	FLJ10724	Hs.58650	57.38	29.84
209940_at	ADPRTL3	Hs.271742	57.11	42.55
36545_s_at	KIAA0542	Hs.62209	57.02	41.74
202638_s_at	ICAM1	Hs.168383	56.5	104.38
205794_s_at	NOVA1	Hs.214	56.21	25.24
209531_at	GSTZ1	Hs.26403	56.05	33.48
214079_at	HEP27	Hs.272499	56	16.21
205730_s_at	KIAA0843	Hs.26777	55.78	26.61
209740_s_at	DXS1283E	Hs.264	55.56	17.76
203256_at	CDH3	Hs.2877	54.98	246.5
215412_x_at	PMS2L2	Hs.323954	54.55	41.6
212207_at	KIAA1025	Hs.4084	54.4	26.34
59437_at	MGC29761	Hs.120858	54.32	24.12
209368_at	EPHX2	Hs.113	54.28	19.66
212092_at	PEG10	Hs.137476	54.04	73.9
39763_at	HPX	Hs.1504	53.46	24.01
208079_s_at	STK6	Hs.48915	53.14	113.27
205239_at	AREG	Hs.270833	53.02	19.25
204675_at	SRD5A1	Hs.552	52.87	116.24
208814_at	HSPA4	Hs.90093	52.81	44.91
213712_at	ELOVL2	Hs.30504	52.72	6.64
204811_s_at	CACNA2D2	Hs.127436	52.46	21.54
205354_at	GAMT	Hs.81131	52.28	6.95
202095_s_at	BIRC5	Hs.1578	52.27	141.66
213651_at	PIB5PA	Hs.21492	51.8	13.07
219786_at	MTL5	Hs.121378	51.8	23.53
214718_at	RG083M05.2	Hs.21145	51.35	43.83
209373_at	BENE	Hs.185055	50.95	97.01
219900_s_at	FLJ20626	Hs.164476	50.77	24.45
210692_s_at	DKFZp762A227	Hs.274453	50.77	85.88
43427_at	LOC283445	Hs.234898	50.51	25.07
213605_s_at	-	Hs.166361	50.4	24.11
214657_s_at	MEN1	Hs.322149	50.36	35.33
205645_at	REPS2	Hs.80667	50.32	23.02
204059_s_at	ME1	Hs.14732	49.31	115.15
213412_at	TJP3	Hs.25527	48.96	20.01
204304_s_at	PROML1	Hs.112360	48.94	247.92
210374_x_at	PTGER3	Hs.170917	48.66	23.18
215271_at	LOC63923	Hs.156369	48.63	21.37
214106_s_at	GMDS	Hs.6487	48.53	87.3
221221_s_at	KLHL3	Hs.7388	48.08	37.53
219607_s_at	MS4A4A	Hs.325960	48.02	83.66
214243_s_at	SERHL	Hs.239934	48.01	18.56
219582_at	FLJ21079	Hs.16512	47.81	80.14
200935_at	CALR	Hs.16488	47.79	114.62
203009_at	LU	Hs.155048	47.78	23.22
211527_x_at	VEGF	Hs.73793	47.43	83.23
212590_at	RRAS2	Hs.206097	47.34	70.92
219918_s_at	ASPM	Hs.279797	47.32	105.87
204401_at	KCNN4	Hs.10082	47.31	110.26
218922_s_at	FLJ12089	Hs.11896	46.85	19.89
215616_s_at	KIAA0876	Hs.301011	46.62	30.83
202870_s_at	CDC20	Hs.82906	46.3	143.55
204511_at	KIAA0793	Hs.301283	46.2	33.37
216641_s_at	LAD1	Hs.18141	45.67	99.71
211421_s_at	RET	Hs.287270	45.41	13.7
206081_at	SLC24A1	Hs.173092	45.23	21.36
215552_s_at	ESR1	Hs.1657	45.19	10.9
217929_s_at	FLJ14225	Hs.209065	44.73	9.06
220581_at	FLJ23305	Hs.287738	44.7	11.95
221928_at	LOC283445	Hs.234898	44.26	22.68
205157_s_at	KRT17	Hs.2785	44.26	71.42
209613_s_at	ADH1B	Hs.4	44.17	16.02
220865_s_at	TPT	Hs.279865	44.17	75.34
219010_at	FLJ10901	Hs.73239	44.06	188.31
216604_s_at	SLC7A8	Hs.22891	43.73	18.42
206093_x_at	TNXB	Hs.42853	43.7	20.02
210831_s_at	PTGER3	Hs.170917	43.68	20.51
205768_s_at	FACVL1	Hs.11729	43.53	15.08
219438_at	FLJ12650	Hs.4243	43.23	15.64
211519_s_at	KNSL6	Hs.69360	43.18	78.64
208140_s_at	DKFZP586M1120	Hs.16739	43.06	26.2
213558_at	PCLO	Hs.12376	42.75	24.06
202342_s_at	TRIM2	Hs.12372	42.7	94.06
214753_at	U5053	Hs.110630	42.67	21.62
221913_at	SIRT3	Hs.19306	42.41	30.02
206392_s_at	RARRES1	Hs.82547	42.02	224.78
208555_x_at	CST2	Hs.247955	41.83	20.79
202580_x_at	FOXM1	Hs.239	41.39	108.06
222312_s_at	-	Hs.105791	41.17	23.6
216333_x_at	TNXB	Hs.42853	41.17	18.88
210108_at	CACNA1D	Hs.23838	40.93	12.09
206463_s_at	DHRS2	Hs.272499	40.83	4.44
214038_at	SCYA8	Hs.271387	40.48	95.05
219686_at	HSA250839	Hs.58241	40.11	4.33
205908_s_at	OMD	Hs.94070	39.96	17.79
201983_s_at	EGFR	Hs.77432	39.95	104.26
205769_at	FACVL1	Hs.11729	39.9	14.63
218542_at	FLJ10540	Hs.14559	39.88	87.05
207038_at	SLC16A6	Hs.114924	39.74	15.2
217388_s_at	KYNU	Hs.169139	39.59	107.59
212980_at	KIAA0570	Hs.322645	39.43	24.15
205355_at	ACADSB	Hs.81934	39.34	10.31
204823_at	KIAA0938	Hs.174188	39.23	11.18
215304_at	-	Hs.159264	39.03	19.69
41113_at	KIAA0557	Hs.101414	38.62	27.61
212022_s_at	MKI67	Hs.80976	38.27	75.03
219432_at	EVC	Hs.274446	38.08	17.93
205830_at	CLGN	Hs.86368	37.93	13.53
202036_s_at	SFRP1	Hs.7306	37.81	88.72
212745_s_at	BBS4	Hs.26471	37.71	16.85
209126_x_at	KRT6B	Hs.111758	37.52	77.34
211056_s_at	SRD5A1	Hs.552	37.27	78.72
205839_s_at	PRAX-1	Hs.112499	36.88	27.93
222282_at	-	Hs.294014	36.32	29.58
204962_s_at	CENPA	Hs.1594	35.84	86.46
204698_at	ISG20	Hs.183487	34.71	111.38
206632_s_at	DJ742C19.2	Hs.226307	34.62	68.33
204989_s_at	ITGB4	Hs.85266	34.58	63.85
203418_at	CCNA2	Hs.85137	34.5	81.33
214581_x_at	TNFRSF21	Hs.159651	34.5	70.69
213201_s_at	TNNT1	Hs.73980	34.16	3.71
220892_s_at	PSA	Hs.286049	34.07	93.9
219115_s_at	IL20RA	Hs.21814	33.39	14.97
212816_s_at	CBS	Hs.84152	33.22	68.03
204199_at	RALGPS1A	Hs.170307	32.68	13.95
210959_s_at	SRD5A1	Hs.552	32.54	61.1
213260_at	FOXC1	Hs.284186	32.54	73.68
203764_at	KIAA0008	Hs.77695	32.46	66.63
205380_at	PDZK1	Hs.15456	32.43	6.16
203029_s_at	PTPRN2	Hs.74624	31.94	14.06
203921_at	CHST2	Hs.8786	31.4	52.2
208103_s_at	LANP-L	Hs.71331	31.35	67.79
221843_s_at	KIAA1609	Hs.14449	31.27	56.11
220625_s_at	ELF5	Hs.11713	31.17	128.89
203354_s_at	KIAA0942	Hs.6763	31.01	9.95
216663_s_at	BLu	Hs.167380	30.72	18.76
221524_s_at	RAGD	Hs.238679	30.67	65.1
208016_s_at	AGTR1	Hs.89472	30.59	15.12
215407_s_at	ASTN2	Hs.30898	30.53	13.47
202240_at	PLK	Hs.77597	30.19	61.44
205591_at	OLFM1	Hs.18551	30.17	9.38
214102_at	CENTD1	Hs.5683	30.16	23.29
209642_at	BUB1	Hs.98658	29.67	61.22
221436_s_at	MGC2577	Hs.30114	29.65	70.79
220029_at	ELOVL2	Hs.246107	29.58	12.27
205347_s_at	TMSNB	Hs.56145	29.42	115.85
206681_x_at	GP2	Hs.274493	29.35	15.96
218730_s_at	OGN	Hs.109439	28.92	7.17
202094_at	BIRC5	Hs.1578	28.83	66.49
201668_x_at	MARCKS	Hs.75607	28.81	113.55
213529_at	LOC146542	Hs.301463	28.61	20.11
205375_at	MDFI	Hs.153203	28.13	56.29
218726_at	DKFZp762E1312	Hs.104859	28.04	60.76
204733_at	KLK6	Hs.79361	27.87	57.16
204146_at	PIR51	Hs.24596	27.83	52.54
221779_at	KIAA1668	Hs.8535	27.79	61.32
205569_at	LAMP3	Hs.10887	27.66	80.68
201710_at	MYBL2	Hs.179718	27.6	76.4
214858_at	-	Hs.133342	27.34	8.05
202855_s_at	SLC16A3	Hs.85838	27.3	58.5
204044_at	QPRT	Hs.8935	27.11	62.05
210663_s_at	KYNU	Hs.169139	27.07	72.14
215043_s_at	SMA5	Hs.324728	27	12.71
206391_at	RARRES1	Hs.82547	26.97	102.07
203637_s_at	MID1	Hs.27695	26.8	55.79
203071_at	SEMA3B	Hs.82222	26.79	4.23
203496_s_at	PPARBP	Hs.15589	26.75	19.8
211633_x_at	ICAP-1A	Hs.173274	26.47	90
207469_s_at	PIR	Hs.279663	26.41	53.79
203510_at	MET	Hs.285754	26.4	56.06
219587_at	FLJ20535	Hs.183362	25.8	5.41
202410_x_at	IGF2	Hs.251664	25.78	5.64
204742_s_at	AS3	Hs.168625	25.48	18.35
210013_at	HPX	Hs.1504	24.95	9.32
211605_s_at	RARA	Hs.2555	24.91	19.53
211235_s_at	ESR1	Hs.1657	24.75	5.21
204822_at	TTK	Hs.169840	24.72	65.03
204607_at	HMGCS2	Hs.59889	24.3	4.73
206457_s_at	DIO1	Hs.251415	23.97	12.07
213523_at	CCNE1	Hs.9700	23.82	54.05
204855_at	SERPINB5	Hs.55279	23.7	64.64
204602_at	DKK1	Hs.40499	23.45	63.11
212531_at	LCN2	Hs.204238	23.34	57.38
205030_at	FABP7	Hs.26770	23.13	190.85
215686_x_at	TFAP2B	Hs.33102	22.83	12.05
221286_s_at	FLJ32987	Hs.122492	22.82	69.25
214745_at	KIAA1069	Hs.193143	22.77	52.61
205714_s_at	BLu	Hs.167380	22.74	4.85
205473_at	ATP6V1B1	Hs.64173	22.64	13.16
206091_at	MATN3	Hs.278461	22.12	8.55
205350_at	CRABP1	Hs.7678	21.68	71.28
205692_s_at	CD38	Hs.66052	21.62	64.19
220425_x_at	DKFZp434B1222	Hs.194093	21.35	46.15
203967_at	CDC6	Hs.69563	21.35	38.57
204580_at	MMP12	Hs.1695	21.02	45.33
214269_at	FLJ22269	Hs.170482	20.95	7.07
219529_at	CLIC3	Hs.64746	20.78	38.81
219174_at	CMG1	Hs.288617	20.75	11.72
210047_at	SLC11A2	Hs.57435	20.73	15.52
217617_at	-	Hs.443516	20.68	12.13
214088_s_at	FUT3	Hs.169238	20.68	42.61
216603_at	SLC7A8	Hs.22891	20.58	3.96
204846_at	CP	Hs.296634	20.46	79.8
206165_s_at	CLCA2	Hs.72365	20.03	32.33
205280_at	GLRB	Hs.32973	19.97	9.89
215599_at	SMA4	Hs.289103	19.92	11.07
214614_at	HLXB9	Hs.37035	19.92	43.64
220651_s_at	MCM10	Hs.198363	19.91	58.63
213094_at	GPR126	Hs.44197	19.78	52.55
206560_s_at	MIA	Hs.279651	19.16	47.14
211649_x_at	-	Hs.173274	19.1	55.58
217133_x_at	CYP2B6	Hs.1360	19.07	9.55
206869_at	CHAD	Hs.97220	19.05	1.99
219983_at	HRASLS	Hs.36761	18.93	48.53
218876_at	LOC51673	Hs.279772	18.81	4.68
206638_at	HTR2B	Hs.2507	18.33	11.85
205282_at	LRP8	Hs.54481	18.14	39.7
32128_at	SCYA18	Hs.16530	18.08	74.66
205336_at	PVALB	Hs.295449	17.94	5.97
214324_at	GP2	Hs.53985	17.74	8.17
217279_x_at	MMP14	Hs.2399	17.7	33.63
210230_at	FLJ10697	Hs.136075	17.49	5.35
218182_s_at	CLDN1	Hs.7327	17.43	27.72
210523_at	BMPR1B	Hs.87223	17.32	5.1
221520_s_at	FLJ10468	Hs.48855	17.17	92.6
220145_at	FLJ21159	Hs.175982	17.11	7.35
205671_s_at	HLA-DOB	Hs.1802	16.94	43.59
206048_at	ZNF339	Hs.71935	16.91	11.71
205472_s_at	DACH	Hs.63931	16.9	2.01
214971_s_at	SIAT1	Hs.2554	16.62	41.51
220414_at	CLSP	Hs.180142	16.5	116.21
215300_s_at	FMO5	Hs.14286	16.5	5.02
202035_s_at	SFRP1	Hs.7306	16.13	31.02
204475_at	MMP1	Hs.83169	15.93	148.84
219493_at	FLJ22009	Hs.123253	15.85	31.53
220622_at	FLJ23259	Hs.114005	15.84	7.01
211002_s_at	TRIM29	Hs.82237	15.73	48.41
204124_at	SLC34A2	Hs.105039	15.56	23.84
219555_s_at	BM039	Hs.283532	15.5	43.96
212949_at	KIAA0074	Hs.1192	15.1	37.06
219476_at	MGC4309	Hs.32417	15.09	19.04
205957_at	PLXNB3	Hs.283711	14.95	28.57
205046_at	CENPE	Hs.75573	14.93	35
203702_s_at	KIAA0173	Hs.169910	14.6	78.33
209842_at	SOX10	Hs.44317	14.34	49.31
204560_at	FKBP5	Hs.7557	14.21	28.01
205363_at	BBOX1	Hs.9667	14.13	39.69
204086_at	PRAME	Hs.30743	14.08	59.79
204470_at	GRO1	Hs.789	13.71	27.98
215014_at	-	Hs.232127	13.54	4.23
206827_s_at	ABP/ZF	Hs.289104	13.25	34.49
214240_at	GAL	Hs.1907	13.17	29.15
204750_s_at	DSC2	Hs.239727	12.94	30.62
210567_s_at	SKP2	Hs.23348	12.52	25.52
208606_s_at	WNT4	Hs.302428	12.49	4.01
219271_at	FLJ12691	Hs.15830	12.43	37.43
214156_at	DKFZP586F1018	Hs.26970	12.31	5.05
220338_at	FLJ10244	Hs.274419	12.22	6.37
205778_at	KLK7	Hs.151254	12.15	19.66
207626_s_at	SLC7A2	Hs.153985	12.05	3.03
222257_s_at	ACE2	Hs.178098	11.82	23.86
220168_at	FLJ10921	Hs.279012	11.81	5
206686_at	PDK1	Hs.61712	11.41	28.2
211200_s_at	FGR	Hs.1422	11.38	5.41
210145_at	PLA2G4A	Hs.211587	11.26	20.07
219984_s_at	HRASLS	Hs.36761	10.93	27.22
204915_s_at	SOX11	Hs.32964	10.77	43.97
221258_s_at	DKFZP434G2226	Hs.301052	10.76	23.57
209125_at	KRT6A	Hs.111758	10.64	26.51
213520_at	RECQL4	Hs.31442	10.31	19.09
207425_s_at	MSF	Hs.181002	10.14	19.77
204913_s_at	SOX11	Hs.32964	9.89	38.44
219795_at	SLC6A14	Hs.162211	9.45	23.08
207144_s_at	CITED1	Hs.40403	9	4.34
204748_at	PTGS2	Hs.196384	8.46	14.7
206502_s_at	INSM1	Hs.89584	8.27	4.38
206685_at	HCGIV.9	Hs.60856	8.25	2.77
210073_at	SIAT8A	Hs.82527	8.03	17.16
204914_s_at	SOX11	Hs.32964	7.92	59.6
209988_s_at	ASCL1	Hs.1619	7.88	4.72
203061_s_at	KIAA0170	Hs.277585	7.77	13.05
203998_s_at	SYT1	Hs.154679	7.62	2.62
220497_at	ZNF214	Hs.117134	6.9	3.31
217528_at	CLCA2	Hs.72365	6.85	15.11
215842_s_at	ATP11A	Hs.29189	6.68	14.58
213456_at	DKFZP564D206	Hs.25956	6.62	15.18
219998_at	HSPC159	Hs.114771	6.33	21.39
214981_at	-	Hs.306593	6.18	2.92
207142_at	KCNJ3	Hs.37169	6.09	3.65
212768_s_at	GW112	Hs.273321	5.95	14.16
205041_s_at	ORM1	Hs.572	5.6	13.75
202965_s_at	CAPN6	Hs.169172	5.46	9.84
203027_s_at	MVD	Hs.3828	4.98	15.21
204818_at	HSD17B2	Hs.155109	4.89	28.27
220432_s_at	CYP39A1	Hs.20766	4.84	12.31
215509_s_at	-	Hs.194110	4.83	16.92
219962_at	ACE2	Hs.178098	4.6	9.91
206315_at	CRLF1	Hs.114948	4.45	10.49
205916_at	S100A7	Hs.112408	3.64	51.71
209800_at	KRT16	Hs.115947	3.59	42.85
214282_at	CP	Hs.296634	3.55	7.93
210576_at	CYP4F8	Hs.268554	3.42	1.5
206023_at	NMU	Hs.2841	2.9	13.25
220624_s_at	ELF5	Hs.11713	2.75	18.48
206373_at	ZIC1	Hs.41154	2.68	15.05
205029_s_at	FABP7	Hs.26770	2.12	51.18
207802_at	SGP28	Hs.54431	2.1	2.96
214461_at	LBP	Hs.154078	1.39	2.82
215729_s_at	TONDU	Hs.9030	1.32	29.29
