# Supplementary material for: Predictors of primary breast cancers responsiveness to preoperative Epirubicin/Cyclophosphamide-based chemotherapy: translation of microarray data into clinically useful predictive signatures
Source: J Transl Med. 2005 Aug 9;3:32. doi: 10.1186/1479-5876-3-32 (PMC1201176; doi:10.1186/1479-5876-3-32)
Supplement: Additional File 6 — contains complete list of genes related to immune system (1,025), which were excluded from the analysis. [file 1479-5876-3-32-S6.xls]

## Sheet: Tabelle1
Immune system related genes, blood cell derived
Affymetrix ID	Gene_Symbol	Unigene_ID
1405_i_at	SCYA5	Hs.241392
200609_s_at	WDR1	Hs.85100
200633_at	UBB	Hs.183842
200646_s_at	NUCB1	Hs.172609
200649_at	NUCB1	Hs.172609
200651_at	GNB2L1	Hs.5662
200676_s_at	UBE2L3	Hs.108104
200682_s_at	UBE2L3	Hs.108104
200683_s_at	UBE2L3	Hs.108104
200684_s_at	UBE2L3	Hs.108104
200693_at	YWHAQ	Hs.74405
200709_at	FKBP1A	Hs.752
200800_s_at	HSPA1A	Hs.8997
200821_at	LAMP2	Hs.8262
200826_at	SNRPD2	Hs.53125
200850_s_at	AHCYL1	Hs.4113
200866_s_at	PSAP	Hs.78575
200871_s_at	PSAP	Hs.78575
200887_s_at	STAT1	Hs.21486
200904_at	TKT	Hs.181392
200905_x_at	TKT	Hs.181392
200920_s_at	BTG1	Hs.77054
200921_s_at	BTG1	Hs.77054
200923_at	LGALS3BP	Hs.79339
200924_s_at	SLC3A2	Hs.79748
200931_s_at	VCL	Hs.75350
200960_x_at	CLTA	Hs.104143
200965_s_at	ABLIM	Hs.158203
200967_at	PPIB	Hs.699
200968_s_at	PPIB	Hs.699
200976_s_at	TAX1BP1	Hs.5437
200977_s_at	TAX1BP1	Hs.5437
200982_s_at	ANXA6	Hs.118796
200983_x_at	CD59	Hs.119663
200984_s_at	CD59	Hs.119663
200985_s_at	CD59	Hs.119663
201001_s_at	UBE2V1	Hs.283667
201002_s_at	UBE2V1	Hs.283667
201003_x_at	UBE2V1	Hs.283667
201015_s_at	JUP	Hs.2340
201038_s_at	ANP32A	Hs.285013
201043_s_at	ANP32A	Hs.285013
201051_at	ANP32A	Hs.285013
201082_s_at	DCTN1	Hs.74617
201100_s_at	USP9X	Hs.77578
201137_s_at	HLA-DPB1	Hs.814
201210_at	ASNS	Hs.147916
201220_x_at	CTBP2	Hs.171391
201255_x_at	BAT3	Hs.274348
201271_s_at	RALY	Hs.74111
201288_at	ARHGDIB	Hs.83656
201300_s_at	PRNP	Hs.74621
201315_x_at	IFITM2	Hs.174195
201366_at	ANXA7	Hs.78637
201367_s_at	ZFP36L2	Hs.78909
201368_at	ZFP36L2	Hs.78909
201369_s_at	ZFP36L2	Hs.78909
201450_s_at	TIA1	Hs.239489
201472_at	VBP1	Hs.198307
201474_s_at	ITGA3	Hs.265829
201487_at	CTSC	Hs.10029
201496_x_at	MYH11	Hs.78344
201497_x_at	MYH11	Hs.78344
201500_s_at	PPP1R11	Hs.82887
201502_s_at	NFKBIA	Hs.81328
201522_x_at	SNRPN	Hs.48375
201536_at	DUSP3	Hs.181046
201537_s_at	DUSP3	Hs.181046
201538_s_at	DUSP3	Hs.181046
201584_s_at	DDX39	Hs.179606
201587_s_at	IRAK1	Hs.182018
201600_at	REA	Hs.7771
201630_s_at	ACP1	Hs.75393
201641_at	BST2	Hs.118110
201653_at	CNIL	Hs.201673
201753_s_at	ADD3	Hs.324470
201783_s_at	RELA	Hs.75569
201786_s_at	ADAR	Hs.7957
201787_at	FBLN1	Hs.79732
201806_s_at	A2LP	Hs.43509
201829_at	NET1	Hs.25155
201830_s_at	NET1	Hs.25155
201853_s_at	CDC25B	Hs.153752
201876_at	PON2	Hs.169857
201885_s_at	DIA1	Hs.274464
201887_at	IL13RA1	Hs.285115
201888_s_at	IL13RA1	Hs.285115
201893_x_at	DCN	Hs.76152
201901_s_at	YY1	Hs.97496
202018_s_at	LTF	Hs.105938
202078_at	COPS3	Hs.6076
202096_s_at	BZRP	Hs.202
202105_at	IGBP1	Hs.3631
202120_x_at	AP2S1	Hs.119591
202123_s_at	ABL1	Hs.146355
202140_s_at	CLK3	Hs.73987
202180_s_at	MVP	Hs.80680
202192_s_at	GAS7	Hs.226133
202193_at	LIMK2	Hs.278027
202226_s_at	CRK	Hs.306088
202228_s_at	SDFR1	Hs.6354
202265_at	BMI1	Hs.431
202267_at	LAMC2	Hs.54451
202307_s_at	TAP1	Hs.158164
202315_s_at	BCR	Hs.234799
202348_s_at	DYT1	Hs.19261
202349_at	DYT1	Hs.19261
202350_s_at	MATN2	Hs.19368
202370_s_at	CBFB	Hs.179881
202406_s_at	TIAL1	Hs.182741
202419_at	FVT1	Hs.74050
202420_s_at	DDX9	Hs.74578
202421_at	IGSF3	Hs.81234
202422_s_at	FACL4	Hs.81452
202439_s_at	IDS	Hs.172458
202467_s_at	TRIP15	Hs.30212
202485_s_at	MBD2	Hs.25674
202487_s_at	H2AV	Hs.301005
202488_s_at	FXYD3	Hs.301350
202490_at	IKBKAP	Hs.31323
202491_s_at	IKBKAP	Hs.31323
202501_at	MAPRE2	Hs.78335
202505_at	SNRPB2	Hs.82575
202518_at	BCL7B	Hs.16269
202565_s_at	SVIL	Hs.154567
202567_at	SNRPD3	Hs.1575
202584_at	NFX1	Hs.3187
202585_s_at	NFX1	Hs.3187
202622_s_at	SCA2	Hs.76253
202640_s_at	RANBP3	Hs.176657
202659_at	PSMB10	Hs.9661
202677_at	RASA1	Hs.758
202686_s_at	AXL	Hs.83341
202727_s_at	IFNGR1	Hs.180866
202748_at	GBP2	Hs.171862
202758_s_at	RFXANK	Hs.296776
202795_x_at	HRIHFB2122	Hs.40342
202802_at	DHPS	Hs.79064
202805_s_at	ABCC1	Hs.89433
202869_at	OAS1	Hs.82396
202875_s_at	PBX2	Hs.93728
202876_s_at	PBX2	Hs.93728
202877_s_at	C1QR1	Hs.97199
202878_s_at	C1QR1	Hs.97199
202880_s_at	PSCD1	Hs.1050
202901_x_at	CTSS	Hs.181301
202902_s_at	CTSS	Hs.181301
202910_s_at	CD97	Hs.3107
202921_s_at	ANK2	Hs.117970
202928_s_at	PHF1	Hs.166204
202947_s_at	GYPC	Hs.81994
202948_at	IL1R1	Hs.82112
202952_s_at	ADAM12	Hs.8850
202963_at	RFX5	Hs.166891
202964_s_at	RFX5	Hs.166891
202971_s_at	DYRK2	Hs.173135
202988_s_at	RGS1	Hs.75256
202992_at	C7	Hs.78065
202995_s_at	FBLN1	Hs.79732
203010_at	STAT5A	Hs.167503
203042_at	LAMP2	Hs.8262
203054_s_at	TCTA	Hs.250894
203078_at	CUL2	Hs.82919
203079_s_at	CUL2	Hs.82919
203105_s_at	DNM1L	Hs.180628
203114_at	SSSCA1	Hs.25723
203140_at	BCL6	Hs.155024
203146_s_at	GABBR1	Hs.167017
203186_s_at	S100A4	Hs.81256
203200_s_at	MTRR	Hs.153792
203229_s_at	CLK2	Hs.73986
203231_s_at	SCA1	Hs.74520
203232_s_at	SCA1	Hs.74520
203233_at	IL4R	Hs.75545
203236_s_at	LGALS9	Hs.81337
203240_at	FCGBP	Hs.111732
203290_at	HLA-DQA1	Hs.198253
203291_at	CNOT4	Hs.20423
203318_s_at	ZNF148	Hs.112180
203319_s_at	ZNF148	Hs.112180
203337_x_at	ICAP-1A	Hs.173274
203348_s_at	ETV5	Hs.43697
203349_s_at	ETV5	Hs.43697
203353_s_at	MBD1	Hs.6211
203381_s_at	APOE	Hs.169401
203382_s_at	APOE	Hs.169401
203417_at	MFAP2	Hs.83551
203446_s_at	OCRL	Hs.181060
203449_s_at	TERF1	Hs.194562
203460_s_at	PSEN1	Hs.3260
203489_at	SIVA	Hs.112058
203500_at	GCDH	Hs.184141
203528_at	SEMA4D	Hs.79
203547_at	CD4	Hs.17483
203561_at	FCGR2A	Hs.278443
203562_at	FEZ1	Hs.79226
203566_s_at	AGL	Hs.904
203600_s_at	RES4-22	Hs.325987
203638_s_at	FGFR2	Hs.278581
203645_s_at	CD163	Hs.74076
203659_s_at	RFP2	Hs.151428
203666_at	SDF1	Hs.237356
203687_at	SCYD1	Hs.80420
203700_s_at	DIO2	Hs.154424
203717_at	DPP4	Hs.44926
203727_at	SKIV2L	Hs.89864
203748_x_at	RBMS1	Hs.241567
203785_s_at	DDX28	Hs.155049
203789_s_at	SEMA3C	Hs.171921
203795_s_at	BCL7A	Hs.211563
203796_s_at	BCL7A	Hs.211563
203828_s_at	NK4	Hs.943
203832_at	SNRPF	Hs.105465
203844_at	VHL	Hs.174007
203852_s_at	SMN1	Hs.288986
203865_s_at	ADARB1	Hs.85302
203881_s_at	DMD	Hs.169470
203915_at	MIG	Hs.77367
203927_at	NFKBIE	Hs.91640
203930_s_at	MAPT	Hs.101174
203932_at	HLA-DMB	Hs.1162
203942_s_at	EMK1	Hs.157199
203962_s_at	NEBL	Hs.5025
204006_s_at	FCGR3B	Hs.176663
204007_at	FCGR3A	Hs.176663
204017_at	KDELR3	Hs.250696
204027_s_at	METTL1	Hs.42957
204050_s_at	CLTA	Hs.104143
204057_at	ICSBP1	Hs.14453
204082_at	PBX3	Hs.294101
204084_s_at	CLN5	Hs.30213
204085_s_at	CLN5	Hs.30213
204089_x_at	MAP3K4	Hs.32353
204090_at	STK19	Hs.444
204103_at	SCYA4	Hs.75703
204109_s_at	NFYA	Hs.797
204116_at	IL2RG	Hs.84
204118_at	CD48	Hs.901
204120_s_at	ADK	Hs.94382
204129_at	BCL9	Hs.122607
204158_s_at	TCIRG1	Hs.46465
204200_s_at	PDGFB	Hs.1976
204211_x_at	PRKR	Hs.274382
204232_at	FCER1G	Hs.743
204246_s_at	DCTN3	Hs.15961
204249_s_at	LMO2	Hs.184585
204262_s_at	PSEN2	Hs.25363
204273_at	EDNRB	Hs.82002
204279_at	PSMB9	Hs.9280
204285_s_at	PMAIP1	Hs.96
204286_s_at	PMAIP1	Hs.96
204288_s_at	ARGBP2	Hs.278626
204306_s_at	CD151	Hs.75564
204361_s_at	SCAP2	Hs.52644
204362_at	SCAP2	Hs.52644
204363_at	F3	Hs.62192
204367_at	SP2	Hs.77031
204379_s_at	FGFR3	Hs.1420
204413_at	TRAF2	Hs.200526
204415_at	G1P3	Hs.265827
204437_s_at	FOLR1	Hs.73769
204440_at	CD83	Hs.79197
204468_s_at	TIE	Hs.78824
204472_at	GEM	Hs.79022
204531_s_at	BRCA1	Hs.194143
204537_s_at	GABRE	Hs.22785
204549_at	IKKE	Hs.321045
204567_s_at	ABCG1	Hs.10237
204575_s_at	MMP19	Hs.154057
204579_at	FGFR4	Hs.165950
204587_at	SLC25A14	Hs.194686
204603_at	EXO1	Hs.47504
204606_at	SCYA21	Hs.57907
204618_s_at	GABPB1	Hs.78915
204620_s_at	CSPG2	Hs.81800
204621_s_at	NR4A2	Hs.82120
204622_x_at	NR4A2	Hs.82120
204655_at	SCYA5	Hs.241392
204670_x_at	HLA-DRB5	Hs.293934
204694_at	AFP	Hs.155421
204744_s_at	IARS	Hs.172801
204751_x_at	DSC2	Hs.239727
204770_at	TAP2	Hs.502
204777_s_at	MAL	Hs.80395
204780_s_at	TNFRSF6	Hs.82359
204781_s_at	TNFRSF6	Hs.82359
204786_s_at	IFNAR2	Hs.86958
204859_s_at	APAF1	Hs.77579
204864_s_at	IL6ST	Hs.82065
204890_s_at	LCK	Hs.1765
204893_s_at	MADHIP	Hs.194716
204897_at	PTGER4	Hs.199248
204907_s_at	BCL3	Hs.31210
204908_s_at	BCL3	Hs.31210
204924_at	TLR2	Hs.63668
204930_s_at	BNIP1	Hs.77572
204948_s_at	FST	Hs.9914
204972_at	OAS2	Hs.264981
205004_at	NRF	Hs.119018
205019_s_at	VIPR1	Hs.198726
205049_s_at	CD79A	Hs.79630
205051_s_at	KIT	Hs.81665
205062_x_at	RBBP1	Hs.91797
205072_s_at	XRCC4	Hs.150930
205084_at	BAP29	Hs.175941
205098_at	CCR1	Hs.301921
205099_s_at	CCR1	Hs.301921
205114_s_at	SCYA3	Hs.73817
205147_x_at	NCF4	Hs.196352
205156_s_at	ACCN2	Hs.274361
205167_s_at	CDC25C	Hs.656
205192_at	MAP3K14	Hs.47007
205205_at	RELB	Hs.858
205225_at	ESR1	Hs.1657
205227_at	IL1RAP	Hs.173880
205242_at	SCYB13	Hs.100431
205251_at	PER2	Hs.153405
205253_at	PBX1	Hs.155691
205255_x_at	TCF7	Hs.169294
205263_at	BCL10	Hs.193516
205264_at	ASE-1	Hs.211956
205267_at	POU2AF1	Hs.2407
205269_at	LCP2	Hs.2488
205270_s_at	LCP2	Hs.2488
205279_s_at	GLRB	Hs.32973
205281_s_at	PIGA	Hs.51
205285_s_at	FYB	Hs.58435
205291_at	IL2RB	Hs.75596
205294_at	BAIAP2	Hs.7936
205297_s_at	CD79B	Hs.89575
205300_s_at	U1SNRNPBP	Hs.93502
205301_s_at	OGG1	Hs.96398
205326_at	RAMP3	Hs.25691
205357_s_at	AGTR1	Hs.89472
205367_at	APS	Hs.105052
205384_at	FXYD1	Hs.160318
205403_at	IL1R2	Hs.25333
205415_s_at	MJD	Hs.66521
205416_s_at	MJD	Hs.66521
205419_at	EBI2	Hs.784
205428_s_at	CALB2	Hs.106857
205467_at	CASP10	Hs.5353
205488_at	GZMA	Hs.90708
205495_s_at	GNLY	Hs.105806
205540_s_at	RAGB	Hs.50282
205550_s_at	BRE	Hs.80426
205552_s_at	OAS1	Hs.82396
205558_at	TRAF6	Hs.90957
205574_x_at	BMP1	Hs.1274
205578_at	ROR2	Hs.155585
205585_at	ETV6	Hs.169081
205595_at	DSG3	Hs.1925
205603_s_at	DIAPH2	Hs.226483
205619_s_at	MEOX1	Hs.438
205644_s_at	SNRPG	Hs.77496
205668_at	LY75	Hs.153563
205674_x_at	FXYD2	Hs.19520
205677_s_at	DLEU1	Hs.20149
205685_at	CD86	Hs.27954
205686_s_at	CD86	Hs.27954
205704_s_at	ATP6V0A2	Hs.12627
205726_at	DIAPH2	Hs.226483
205745_x_at	ADAM17	Hs.64311
205756_s_at	F8	Hs.79345
205758_at	CD8A	Hs.85258
205760_s_at	OGG1	Hs.96398
205790_at	SCAP1	Hs.19126
205798_at	IL7R	Hs.237868
205831_at	CD2	Hs.89476
205904_at	MICA	Hs.90598
205905_s_at	MICA	Hs.90598
205926_at	WSX1	Hs.132781
205945_at	IL6R	Hs.193400
205973_at	FEZ1	Hs.79226
205991_s_at	PMX1	Hs.155606
205992_s_at	IL15	Hs.168132
205996_s_at	AK2	Hs.171811
205997_at	ADAM28	Hs.174030
206025_s_at	TNFAIP6	Hs.29352
206026_s_at	TNFAIP6	Hs.29352
206033_s_at	DSC3	Hs.41690
206042_x_at	SNURF	Hs.58606
206056_x_at	CD43	Hs.80738
206067_s_at	WT1	Hs.1145
206082_at	P5-1	Hs.1845
206086_x_at	HFE	Hs.20019
206092_x_at	TNFRSF6B	Hs.194676
206107_at	RGS11	Hs.65756
206167_s_at	ARHGAP6	Hs.250830
206173_x_at	GABPB2	Hs.278238
206181_at	SLAM	Hs.32970
206200_s_at	ANXA11	Hs.75510
206247_at	MICB	Hs.211580
206271_at	TLR3	Hs.29499
206283_s_at	TAL1	Hs.73828
206284_x_at	CLTB	Hs.73919
206295_at	IL18	Hs.83077
206313_at	HLA-DOA	Hs.11135
206342_x_at	IDS	Hs.172458
206385_s_at	ANK3	Hs.75893
206401_s_at	MAPT	Hs.101174
206420_at	IGSF6	Hs.135194
206426_at	MLANA	Hs.154069
206445_s_at	HRMT1L2	Hs.20521
206501_x_at	ETV1	Hs.89566
206513_at	AIM2	Hs.105115
206518_s_at	RGS9	Hs.117149
206545_at	CD28	Hs.1987
206552_s_at	TAC1	Hs.2563
206553_at	OAS2	Hs.264981
206558_at	SIM2	Hs.27311
206576_s_at	CEACAM1	Hs.50964
206586_at	CNR2	Hs.73037
206610_s_at	F11	Hs.1430
206618_at	IL18R1	Hs.159301
206641_at	TNFRSF17	Hs.2556
206666_at	GZMK	Hs.3066
206701_x_at	EDNRB	Hs.82002
206708_at	HTLF	Hs.103126
206761_at	TACTILE	Hs.142023
206773_at	LY6H	Hs.159590
206776_x_at	ACRV1	Hs.169222
206793_at	PNMT	Hs.1892
206807_s_at	ADD2	Hs.247423
206831_s_at	ARSD	Hs.326525
206832_s_at	SEMA3F	Hs.32981
206856_at	LILRB5	Hs.77062
206958_s_at	UPF3A	Hs.274412
206959_s_at	UPF3A	Hs.274412
206968_s_at	NFRKB	Hs.282441
206978_at	CCR2	Hs.395
206983_at	CCR6	Hs.46468
206991_s_at	CCR5	Hs.54443
207002_s_at	PLAGL1	Hs.75825
207034_s_at	GLI2	Hs.111867
207064_s_at	AOC2	Hs.143102
207104_x_at	LILRB1	Hs.204040
207131_x_at	GGT1	Hs.284380
207160_at	IL12A	Hs.673
207165_at	HMMR	Hs.72550
207169_x_at	DDR1	Hs.75562
207176_s_at	CD80	Hs.838
207191_s_at	ISLR	Hs.102171
207196_s_at	NAF1	Hs.109281
207217_s_at	NOX1	Hs.132370
207264_at	KDELR3	Hs.250696
207265_s_at	KDELR3	Hs.250696
207266_x_at	RBMS1	Hs.241567
207300_s_at	F7	Hs.36989
207303_at	PDE1C	Hs.41718
207320_x_at	STAU	Hs.6113
207323_s_at	MBP	Hs.69547
207339_s_at	LTB	Hs.890
207345_at	FST	Hs.9914
207348_s_at	LIG3	Hs.100299
207351_s_at	SH2D2A	Hs.103527
207416_s_at	NFATC3	Hs.172674
207417_s_at	ZNF177	Hs.172979
207433_at	IL10	Hs.193717
207434_s_at	FXYD2	Hs.19520
207446_at	TLR6	Hs.227105
207496_at	MS4A1	Hs.30
207509_s_at	LAIR2	Hs.43803
207517_at	LAMC2	Hs.54451
207524_at	ST7	Hs.5814
207535_s_at	NFKB2	Hs.73090
207536_s_at	TNFRSF9	Hs.73895
207540_s_at	SYK	Hs.74101
207565_s_at	HLALS	Hs.101840
207595_s_at	BMP1	Hs.1274
207616_s_at	TANK	Hs.146847
207624_s_at	RPGR	Hs.153614
207655_s_at	BLNK	Hs.167746
207660_at	DMD	Hs.169470
207677_s_at	NCF4	Hs.196352
207692_s_at	AGC1	Hs.2159
207695_s_at	IGSF1	Hs.22111
207697_x_at	LILRB2	Hs.22405
207718_x_at	CYP2A7	Hs.183584
207782_s_at	PSEN1	Hs.3260
207785_s_at	LOC51580	Hs.327138
207794_at	CCR2	Hs.395
207813_s_at	FDXR	Hs.69745
207815_at	PF4V1	Hs.72933
207822_at	FGFR1	Hs.748
207829_s_at	BNIP1	Hs.77572
207831_x_at	DHPS	Hs.79064
207847_s_at	MUC1	Hs.89603
207857_at	LILRA2	Hs.94498
207871_s_at	ST7	Hs.5814
207890_s_at	MMP25	Hs.198265
207901_at	IL12B	Hs.674
207937_x_at	FGFR1	Hs.748
207943_x_at	PLAGL1	Hs.75825
207949_s_at	ICA1	Hs.167927
207961_x_at	MYH11	Hs.78344
207964_x_at	IFNA4	Hs.282275
207969_x_at	ACRV1	Hs.169222
207973_x_at	ACRV1	Hs.169222
207986_x_at	CYB561	Hs.153028
207990_x_at	ACRV1	Hs.169222
207991_x_at	ACRV1	Hs.169222
208003_s_at	NFAT5	Hs.86998
208013_s_at	ACRV1	Hs.169222
208030_s_at	ADD1	Hs.18376
208048_at	TACR1	Hs.1080
208074_s_at	AP2S1	Hs.119591
208078_s_at	TCF8	Hs.23268
208089_s_at	FLJ21007	Hs.1975
208121_s_at	PTPRO	Hs.258609
208124_s_at	SEMA4F	Hs.25887
208130_s_at	TBXAS1	Hs.2001
208132_x_at	BAT2	Hs.25911
208149_x_at	DDX11	Hs.16648
208151_x_at	DDX17	Hs.6179
208159_x_at	DDX11	Hs.16648
208161_s_at	ABCC3	Hs.90786
208223_s_at	ACVR1B	Hs.99954
208229_at	FGFR2	Hs.278581
208250_s_at	DMBT1	Hs.279611
208259_x_at	IFNA7	Hs.282275
208270_s_at	RNPEP	Hs.283667
208284_x_at	GGT1	Hs.284380
208305_at	PGR	Hs.2905
208306_x_at	HLA-DRB4	Hs.293934
208336_s_at	GPSN2	Hs.306122
208353_x_at	ANK1	Hs.183805
208363_s_at	INPP4A	Hs.32944
208369_s_at	GCDH	Hs.184141
208405_s_at	CD164	Hs.43910
208436_s_at	IRF7	Hs.166120
208446_s_at	MADHIP	Hs.194716
208448_x_at	IFNA16	Hs.282275
208561_at	ABCC9	Hs.248960
208580_x_at	H4FE	Hs.91031
208594_x_at	ILT8	Hs.306230
208643_s_at	XRCC5	Hs.84981
208653_s_at	CD164	Hs.43910
208654_s_at	CD164	Hs.43910
208693_s_at	GARS	Hs.75280
208724_s_at	RAB1A	Hs.3642
208729_x_at	HLA-B	Hs.77961
208765_s_at	HNRPR	Hs.15265
208766_s_at	HNRPR	Hs.15265
208812_x_at	HLA-C	Hs.277477
208821_at	SNRPB	Hs.83753
208829_at	CNP	Hs.179600
208871_at	DRPLA	Hs.169488
208910_s_at	C1QBP	Hs.78614
208930_s_at	ILF3	Hs.256583
208931_s_at	ILF3	Hs.256583
208934_s_at	LGALS8	Hs.4082
208986_at	TCF12	Hs.21704
209030_s_at	IGSF4	Hs.70337
209031_at	IGSF4	Hs.70337
209032_s_at	IGSF4	Hs.70337
209096_at	UBE2V2	Hs.79300
209116_x_at	HBB	Hs.155376
209138_x_at	IGLJ3	Hs.181125
209139_s_at	PRKRA	Hs.18571
209140_x_at	HLA-B	Hs.77961
209152_s_at	TCF3	Hs.101047
209153_s_at	TCF3	Hs.101047
209163_at	CYB561	Hs.153028
209164_s_at	CYB561	Hs.153028
209201_x_at	CXCR4	Hs.89414
209235_at	CLCN7	Hs.80768
209239_at	NFKB1	Hs.83428
209242_at	PEG3	Hs.139033
209243_s_at	PEG3	Hs.139033
209269_s_at	SYK	Hs.74101
209312_x_at	HLA-DRB1	Hs.293934
209342_s_at	IKBKB	Hs.226573
209354_at	TNFRSF14	Hs.279899
209374_s_at	IGHM	Hs.302063
209392_at	ENPP2	Hs.174185
209401_s_at	SLC12A4	Hs.10094
209451_at	TANK	Hs.146847
209478_at	MGC14480	Hs.37616
209480_at	HLA-DQB1	Hs.73931
209498_at	CEACAM1	Hs.50964
209544_at	RIPK2	Hs.103755
209545_s_at	RIPK2	Hs.103755
209546_s_at	APOL1	Hs.114309
209573_s_at	C18orf1	Hs.153498
209574_s_at	C18orf1	Hs.153498
209575_at	IL10RB	Hs.173936
209619_at	CD74	Hs.84298
209636_at	NFKB2	Hs.73090
209643_s_at	PLD2	Hs.104519
209649_at	STAM2	Hs.17200
209666_s_at	CHUK	Hs.198998
209670_at	TRA@	Hs.74647
209671_x_at	TRA@	Hs.74647
209680_s_at	KNSL2	Hs.20830
209687_at	SDF1	Hs.237356
209727_at	GM2A	Hs.289082
209728_at	HLA-DRB4	Hs.318720
209730_at	SEMA3F	Hs.32981
209795_at	CD69	Hs.82401
209813_x_at	TRG@	Hs.112259
209823_x_at	HLA-DQB1	Hs.73931
209827_s_at	IL16	Hs.82127
209864_at	FRAT2	Hs.140720
209878_s_at	RELA	Hs.75569
209908_s_at	TGFB2	Hs.169300
209917_s_at	TP53TG1	Hs.274329
209920_at	BMPR2	Hs.53250
209924_at	SCYA18	Hs.16530
209928_s_at	MSC	Hs.42474
209929_s_at	IKBKG	Hs.43505
209936_at	RBM5	Hs.118498
209946_at	VEGFC	Hs.79141
209954_x_at	SSX2	Hs.289105
209969_s_at	STAT1	Hs.21486
209990_s_at	GPR51	Hs.198612
210007_s_at	GPD2	Hs.93201
210031_at	CD3Z	Hs.97087
210072_at	SCYA19	Hs.50002
210094_s_at	PARD3	Hs.72249
210116_at	SH2D1A	Hs.151544
210124_x_at	SEMA4F	Hs.25887
210133_at	SCYA11	Hs.54460
210136_at	MBP	Hs.69547
210140_at	CST7	Hs.143212
210146_x_at	LILRB2	Hs.22405
210152_at	LILRB4	Hs.67846
210162_s_at	NFATC1	Hs.96149
210163_at	SCYB11	Hs.103982
210166_at	TLR5	Hs.114408
210176_at	TLR1	Hs.2474
210204_s_at	CNOT4	Hs.20423
210208_x_at	BAT3	Hs.274348
210210_at	MPZL1	Hs.287832
210212_x_at	MTCP1	Hs.3548
210214_s_at	BMPR2	Hs.53250
210224_at	HLALS	Hs.101840
210275_s_at	ZNF216	Hs.3776
210276_s_at	HRIHFB2122	Hs.40342
210313_at	ILT7	Hs.48647
210347_s_at	BCL11A	Hs.307051
210354_at	IFNG	Hs.856
210356_x_at	MS4A2	Hs.89751
210397_at	DEFB1	Hs.32949
210458_s_at	TANK	Hs.146847
210514_x_at	HLA-G	Hs.73885
210555_s_at	NFATC3	Hs.172674
210556_at	NFATC3	Hs.172674
210622_x_at	CDK10	Hs.77313
210629_x_at	LY117	Hs.88411
210643_at	TNFSF11	Hs.115770
210644_s_at	LAIR1	Hs.115808
210659_at	CMKLR1	Hs.159553
210679_x_at	BCL7A	Hs.211563
210732_s_at	LGALS8	Hs.4082
210776_x_at	TCF3	Hs.101047
210784_x_at	LILRB3	Hs.105928
210816_s_at	CYB561	Hs.153028
210830_s_at	PON2	Hs.169857
210839_s_at	ENPP2	Hs.174185
210849_s_at	VPS41	Hs.180941
210864_x_at	HFE	Hs.20019
210865_at	TNFSF6	Hs.2007
210867_at	CNOT4	Hs.20423
210869_s_at	MCAM	Hs.211579
210875_s_at	TCF8	Hs.232068
210886_x_at	TP53TG1	Hs.274329
210889_s_at	FCGR2B	Hs.278443
210895_s_at	CD86	Hs.27954
210904_s_at	IL13RA1	Hs.285115
210915_x_at	TRB@	Hs.303157
210972_x_at	TRA@	Hs.74647
210981_s_at	GPRK6	Hs.76297
210999_s_at	GRB10	Hs.81875
211005_at	LAT	Hs.83496
211014_s_at	PML	Hs.89633
211027_s_at	IKBKB	Hs.226573
211059_s_at	GOLGA2	Hs.16955
211096_at	PBX2	Hs.93728
211097_s_at	PBX2	Hs.93728
211105_s_at	NFATC1	Hs.96149
211122_s_at	SCYB11	Hs.103982
211133_x_at	LILRB3	Hs.105928
211144_x_at	TRG@	Hs.112259
211248_s_at	CHRD	Hs.166186
211252_x_at	PTCRA	Hs.169002
211273_s_at	TBX1	Hs.173984
211327_x_at	HFE	Hs.20019
211328_x_at	HFE	Hs.20019
211329_x_at	HFE	Hs.20019
211330_s_at	HFE	Hs.20019
211332_x_at	HFE	Hs.20019
211333_s_at	TNFSF6	Hs.2007
211336_x_at	LILRB1	Hs.204040
211339_s_at	ITK	Hs.211576
211356_x_at	LEPR	Hs.226627
211375_s_at	ILF3	Hs.256583
211395_x_at	FCGR2B	Hs.278443
211430_s_at	IGHG3	Hs.300697
211447_s_at	-	Hs.307164
211475_s_at	BAG1	Hs.41714
211478_s_at	DPP4	Hs.44926
211506_s_at	IL8	Hs.624
211537_x_at	MAP3K7	Hs.7510
211543_s_at	GPRK6	Hs.76297
211566_x_at	BRE	Hs.80426
211581_x_at	LY117	Hs.88411
211582_x_at	LY117	Hs.88411
211592_s_at	CACNA1C	Hs.89925
211603_s_at	ETV4	Hs.77711
211612_s_at	IL13RA1	Hs.285115
211623_s_at	FBL	Hs.99853
211639_x_at	IGHM	Hs.285823
211641_x_at	IGHM	Hs.153261
211643_x_at	IGKC	Hs.406565
211644_x_at	IGKC	Hs.406565
211645_x_at	IGKC	Hs.406565
211650_x_at	IGHM	Hs.135635
211654_x_at	HLA-DQB1	Hs.73931
211655_at	IGLJ3	Hs.181125
211656_x_at	HLA-DQB1	Hs.73931
211660_at	POU2F2	Hs.1101
211695_x_at	MUC1	Hs.89603
211696_x_at	HBB	Hs.155376
211734_s_at	FCER1A	Hs.897
211795_s_at	FYB	Hs.58435
211796_s_at	TRB@	Hs.303157
211798_x_at	IGLJ3	Hs.181125
211814_s_at	CCNE2	Hs.30464
211828_s_at	KIAA0551	Hs.170204
211833_s_at	BAX	Hs.159428
211852_s_at	ATRN	Hs.194019
211863_x_at	HFE	Hs.20019
211866_x_at	HFE	Hs.20019
211868_x_at	-	Hs.
211881_x_at	IGLJ3	Hs.181125
211883_x_at	CEACAM1	Hs.50964
211889_x_at	CEACAM1	Hs.50964
211896_s_at	DCN	Hs.76152
211902_x_at	TRA@	Hs.74647
211905_s_at	ITGB4	Hs.85266
211908_x_at	Vh26	Hs.135635
211911_x_at	HLA-B	Hs.77961
211919_s_at	CXCR4	Hs.89414
211974_x_at	CD59	Hs.278573
211990_at	HLA-DPA1	Hs.914
211991_s_at	HLA-DPA1	Hs.914
212067_s_at	C1R	Hs.1279
212081_x_at	D6S51E	Hs.25911
212337_at	PPIB	Hs.699
212426_s_at	YWHAQ	Hs.74405
212517_at	ATRN	Hs.194019
212592_at	IGJ	Hs.76325
212641_at	HIVEP2	Hs.75063
212642_s_at	HIVEP2	Hs.75063
212671_s_at	HLA-DQA1	Hs.198253
212758_s_at	TCF8	Hs.232068
212759_s_at	TCF7L2	Hs.173638
212761_at	TCF7L2	Hs.173638
212762_s_at	TCF7L2	Hs.173638
212764_at	TCF8	Hs.232068
212827_at	IGHM	Hs.302063
212852_s_at	SSA2	Hs.554
212884_x_at	APOE	Hs.169401
212892_at	ZNF282	Hs.58167
212998_x_at	HLA-DQB1	Hs.73931
212999_x_at	HLA-DQB1	Hs.73931
213028_at	NFRKB	Hs.282441
213095_x_at	AIF1	Hs.76364
213168_at	SP3	Hs.44450
213175_s_at	SNRPB	Hs.83753
213193_x_at	TRB@	Hs.303157
213293_s_at	TRIM22	Hs.295978
213318_s_at	BAT3	Hs.274348
213494_s_at	YY1	Hs.97496
213502_x_at	LOC91316	Hs.296552
213537_at	HLA-DPA1	Hs.914
213539_at	CD3D	Hs.95327
213674_x_at	IGHG3	Hs.284277
213693_s_at	MUC1	Hs.89603
213699_s_at	YWHAQ	Hs.74405
213716_s_at	SECTM1	Hs.326612
213730_x_at	TCF3	Hs.101047
213764_s_at	MAGP2	Hs.139033
213765_at	MAGP2	Hs.139033
213786_at	TAX1BP1	Hs.5437
213811_x_at	TCF3	Hs.101047
213829_x_at	TNFRSF6B	Hs.194676
213831_at	HLA-DQA1	Hs.198253
213932_x_at	HLA-A	Hs.181244
213958_at	CD6	Hs.81226
213975_s_at	PCTAIRE2BP	Hs.277431
214028_x_at	FLJ21007	Hs.1975
214032_at	ZAP70	Hs.234569
214181_x_at	LY117	Hs.88411
214186_s_at	-	Hs.132807
214201_x_at	BAT2	Hs.25911
214214_s_at	C1QBP	Hs.78614
214252_s_at	CLN5	Hs.30213
214323_s_at	UPF3A	Hs.274412
214377_s_at	CTRL	Hs.150601
214409_at	RFPL3S	Hs.274285
214447_at	ETS1	Hs.248109
214454_at	ADAMTS2	Hs.120330
214463_x_at	H4FD	Hs.91031
214467_at	GPR65	Hs.131924
214484_s_at	SR-BP1	Hs.24447
214535_s_at	ADAMTS2	Hs.120330
214561_at	ILT10	Hs.202680
214569_at	IFNA5	Hs.37113
214574_x_at	LY117	Hs.88411
214594_x_at	ATP8B1	Hs.166196
214597_at	SSTR2	Hs.184841
214669_x_at	IGKC	Hs.156110
214677_x_at	IGLJ3	Hs.181125
214777_at	IGKC	Hs.406565
214780_s_at	MYO9B	Hs.159629
214783_s_at	ANXA11	Hs.75510
214836_x_at	IGKC	Hs.156110
214916_x_at	IGHM	Hs.135635
214973_x_at	IGHG3	Hs.413826
215011_at	RNU17D	Hs.196769
215044_s_at	STAM2	Hs.306650
215049_x_at	CD163	Hs.74076
215121_x_at	HSPA1A	Hs.181125
215176_x_at	IGKC	Hs.406565
215193_x_at	HLA-DRB1	Hs.279930
215214_at	IGLJ3	Hs.306239
215260_s_at	TCF3	Hs.101047
215313_x_at	HLA-A	Hs.181244
215363_x_at	FOLH1	Hs.283946
215379_x_at	IGLJ3	Hs.181125
215492_x_at	PTCRA	Hs.169002
215524_x_at	TRA@	Hs.74647
215535_s_at	AGPAT1	Hs.240534
215537_x_at	DDAH2	Hs.247362
215629_s_at	BCMSUNL	Hs.43628
215633_x_at	LY117	Hs.88411
215707_s_at	PRNP	Hs.74621
215723_s_at	PLD1	Hs.82587
215777_at	-	Hs.
215784_at	CD1E	Hs.249217
215796_at	TRA@	Hs.272471
215806_x_at	TRGC2	Hs.112259
215816_at	LOC91316	Hs.278451
215838_at	ILT11	Hs.406708
215891_s_at	GM2A	Hs.289082
215925_s_at	CD72	Hs.116481
215946_x_at	LOC91316	Hs.296552
215949_x_at	IGHM	Hs.1349
215990_s_at	BCL6	Hs.155024
216034_at	SUHW1	Hs.178665
216035_x_at	TCF7L2	Hs.173638
216037_x_at	TCF7L2	Hs.173638
216061_x_at	PDGFB	Hs.1976
216091_s_at	BTRC	Hs.226434
216191_s_at	TRD@	Hs.2014
216207_x_at	IGKC	Hs.37089
216210_x_at	HRIHFB2122	Hs.40342
216231_s_at	B2M	Hs.75415
216248_s_at	NR4A2	Hs.82120
216301_at	-	Hs.
216318_at	MGC27165	Hs.293441
216350_s_at	ZNF10	Hs.104115
216365_x_at	IGLJ3	Hs.102950
216366_x_at	IGL	Hs.
216372_at	-	Hs.
216401_x_at	-	Hs.
216412_x_at	IGLJ3	Hs.405944
216430_x_at	IGL@	Hs.287816
216438_s_at	SC5DL	Hs.288031
216470_x_at	TRB@	Hs.303157
216491_x_at	IGHM	Hs.288711
216510_x_at	Vh26	Hs.135635
216511_s_at	-	Hs.
216521_s_at	C6.1A	Hs.301927
216526_x_at	HLA-C	Hs.277477
216541_x_at	-	Hs.
216542_x_at	-	Hs.
216557_x_at	-	Hs.
216558_x_at	-	Hs.
216573_at	gene	Hs.
216576_x_at	-	Hs.
216647_at	-	Hs.367791
216834_at	RGS1	Hs.75256
216853_x_at	IGLJ3	Hs.102950
216862_s_at	MTCP1	Hs.3548
216870_x_at	DLEU2	Hs.43628
216882_s_at	NEBL	Hs.5025
216899_s_at	SCAP2	Hs.52644
216920_s_at	TRG@	Hs.112259
216959_x_at	NRCAM	Hs.7912
216984_x_at	IGLJ3	Hs.121508
217010_s_at	CDC25C	Hs.656
217022_s_at	MGC27165	Hs.293441
217028_at	CXCR4	Hs.89414
217053_x_at	ETV1	Hs.89566
217056_at	Hs.121492	Hs.121492
217060_at	Hs.103945	Hs.103945
217143_s_at	TRD@	Hs.2014
217145_at	-	Hs.
217147_s_at	TRIM	Hs.138701
217148_x_at	IGLJ3	Hs.102950
217157_x_at	IGKC	Hs.406565
217179_x_at	IGL@	Hs.405944
217198_x_at	MGC27165	Hs.366
217200_x_at	CYB561	Hs.153028
217227_x_at	HSPA1A	Hs.405944
217232_x_at	HBB	Hs.155376
217235_x_at	IGLJ3	Hs.102950
217236_x_at	IGHM	Hs.153261
217239_x_at	-	Hs.
217258_x_at	IGL	Hs.248083
217276_x_at	SERHL	Hs.239934
217281_x_at	IGHG3	Hs.413826
217287_s_at	TRPC6	Hs.159003
217320_at	-	Hs.
217362_x_at	HLA-DRB6	Hs.167385
217369_at	IGHG3	Hs.413826
217371_s_at	IL15	Hs.168132
217377_x_at	ETV6	Hs.169081
217378_x_at	IGKV1OR2-108	Hs.
217384_x_at	-	Hs.
217390_x_at	-	Hs.
217394_at	TRA@	Hs.74647
217397_at	TRAC	Hs.272469
217406_at	FBX7	Hs.272521
217418_x_at	MS4A2	Hs.89751
217436_x_at	HLA-J	Hs.85242
217455_s_at	SSTR2	Hs.184841
217456_x_at	TKT	Hs.181392
217478_s_at	HLA-DMA	Hs.77522
217480_x_at	IGKV1OR15-118	Hs.278448
217487_x_at	FOLH1	Hs.283946
217649_at	ZNF216	Hs.406096
217738_at	PBEF	Hs.239138
217739_s_at	PBEF	Hs.239138
217741_s_at	ZNF216	Hs.3776
217767_at	C3	Hs.284394
217777_s_at	HSPC121	Hs.260622
217804_s_at	FLJ20011	Hs.256583
217805_at	ILF3	Hs.256583
217871_s_at	MIF	Hs.73798
217937_s_at	HDAC7A	Hs.275438
217949_s_at	IMAGE3455200	Hs.324844
218002_s_at	SCYB14	Hs.24395
218012_at	SE20-4	Hs.136164
218097_s_at	MGC2491	Hs.11270
218161_s_at	CLN6	Hs.43654
218173_s_at	WHSC1L1	Hs.27721
218240_at	KBRAS2	Hs.22937
218335_x_at	ABIN-2	Hs.325630
218422_s_at	SE70-2	Hs.39140
218520_at	TBK1	Hs.21712
218696_at	EIF2AK3	Hs.102506
218757_s_at	UPF3B	Hs.103832
218805_at	IAN4L1	Hs.26194
218831_s_at	FCGRT	Hs.111903
218832_x_at	ARRB1	Hs.112278
218849_s_at	RAI	Hs.324051
218938_at	MGC11279	Hs.10915
219039_at	SEMA4C	Hs.7188
219072_at	BCL7C	Hs.303197
219148_at	TOPK	Hs.104741
219185_at	SIRT5	Hs.8899
219194_at	SEMA4G	Hs.169549
219327_s_at	GPRC5C	Hs.58014
219423_x_at	TNFRSF12	Hs.180338
219497_s_at	BCL11A	Hs.130881
219498_s_at	BCL11A	Hs.130881
219500_at	CLC	Hs.132004
219528_s_at	BCL11B	Hs.57987
219612_s_at	FGG	Hs.75431
219788_at	PILR(ALPHA)	Hs.122591
219889_at	FRAT1	Hs.126057
219920_s_at	GMPPB	Hs.28077
220088_at	C5R1	Hs.2161
220351_at	CCRL1	Hs.310512
220407_s_at	TGFB2	Hs.169300
220446_s_at	CHST4	Hs.251383
220605_s_at	SIRT2	Hs.44017
220954_s_at	PILR(BETA)	Hs.9408
221060_s_at	TLR4	Hs.159239
221073_s_at	CARD4	Hs.19405
221334_s_at	IPEX	Hs.247700
221527_s_at	PARD3	Hs.72249
221651_x_at	IGKC	Hs.156110
221671_x_at	IGKC	Hs.156110
221731_x_at	CSPG2	Hs.81800
221875_x_at	DKFZp547I014	Hs.110309
222034_at	GNB2L1	Hs.5662
222062_at	WSX1	Hs.132781
222105_s_at	KBRAS2	Hs.22937
222218_s_at	PILR(ALPHA)	Hs.122591
33646_g_at	GM2A	Hs.289082
35436_at	GOLGA2	Hs.16955
36004_at	IKBKG	Hs.43505
36019_at	STK19	Hs.444
37384_at	KIAA0015	Hs.77961
38069_at	CLCN7	Hs.80768
39402_at	IL1B	Hs.126256
40255_at	DDX28	Hs.155049
40489_at	DRPLA	Hs.169488
823_at	SCYD1	Hs.80420
200796_s_at	MCL1	Hs.86386
202625_at	LYN	Hs.80887
202859_x_at	IL8	Hs.624
202917_s_at	S100A8	Hs.100000
203535_at	S100A9	Hs.112405
204343_at	ABCA3	Hs.26630
204719_at	ABCA8	Hs.38095
208433_s_at	LRP8	Hs.54481
210164_at	GZMB	Hs.1051
211634_x_at	IGHG3	Hs.413826
211635_x_at	IGHG3	Hs.413826
211637_x_at	IGHM	Hs.153261
211640_x_at	IGHG3	Hs.413826
212314_at	KIAA0746	Hs.49500
214370_at	S100A8	Hs.100000
214768_x_at	IGKC	Hs.406565
216109_at	-	Hs.306803
216560_x_at	IGL@	Hs.405944
216829_at	IGKC	Hs.307183
219434_at	TREM1	Hs.283022
221755_at	DKFZp762C186	Hs.325852
