# Supplementary material for: Predictors of primary breast cancers responsiveness to preoperative Epirubicin/Cyclophosphamide-based chemotherapy: translation of microarray data into clinically useful predictive signatures
Source: J Transl Med. 2005 Aug 9;3:32. doi: 10.1186/1479-5876-3-32 (PMC1201176; doi:10.1186/1479-5876-3-32)
Supplement: Additional File 7 — contains list of 61 genes. Those genes were excluded from the analysis by comparing breast tumor's gene expression profiles with expression profiles of normal blood vessels, adipose and muscle tissue samples. [file 1479-5876-3-32-S7.xls]

## Sheet: Tabelle1
61 genes, which were excluded from the analysis on the basis of their high expression in stromal, adipose tissue, and blood vessels.
Affymetrix ID	Gene_Symbol	Unigene_ID
205890_s_at	UBD	Hs.44532
206150_at	TNFRSF7	Hs.180841
200911_s_at	TACC1	Hs.173159
212780_at	SOS1	Hs.326392
203509_at	SORL1	Hs.278571
222088_s_at	SLC2A3	Hs.7594
220330_s_at	SAMSN1	Hs.24633
204960_at	PTPRCAP	Hs.155975
207238_s_at	PTPRC	Hs.170121
212588_at	PTPRC	Hs.170121
209606_at	PSCDBP	Hs.270
204060_s_at	PRKX	Hs.56336
204061_at	PRKX	Hs.56336
202883_s_at	PPP2R1B	Hs.108705
212750_at	PPP1R16B	Hs.45719
213915_at	NKG7	Hs.10306
204641_at	NEK2	Hs.153704
214084_x_at	NCF1	Hs.1583
219666_at	MS4A6A	Hs.17914
204205_at	MDS019	Hs.250619
201755_at	MCM5	Hs.77171
222037_at	MCM4	Hs.154443
219543_at	MAWBP	Hs.16341
219118_at	LOC51303	Hs.24048
203766_s_at	LMOD1	Hs.79386
204891_s_at	LCK	Hs.1765
212311_at	KIAA0746	Hs.49500
204882_at	KIAA0053	Hs.1528
35776_at	ITSN1	Hs.66392
202803_s_at	ITGB2	Hs.83968
33304_at	ISG20	Hs.183487
204562_at	IRF4	Hs.82132
210029_at	INDO	Hs.840
221658_s_at	IL21R	Hs.210546
204912_at	IL10RA	Hs.327
210785_s_at	ICB-1	Hs.10649
204683_at	ICAM2	Hs.83733
213603_s_at	HSPC022	Hs.301175
208866_at	HLCDGP1	Hs.144477
37145_at	GNLY	Hs.105806
210260_s_at	GG2-1	Hs.17839
219747_at	FLJ23191	Hs.16026
218454_at	FLJ22662	Hs.178470
213160_at	DOCK2	Hs.17211
207170_s_at	DKFZP586A011	Hs.75884
213888_s_at	DJ434O14.3	Hs.261373
203923_s_at	CYBB	Hs.88974
203028_s_at	CYBA	Hs.68877
205159_at	CSF2RB	Hs.285401
209083_at	CORO1A	Hs.109606
221059_s_at	CHST6	Hs.289092
204661_at	CDW52	Hs.276770
34210_at	CDW52	Hs.276770
203213_at	CDC2	Hs.184572
205456_at	CD3E	Hs.3003
204192_at	CD37	Hs.153053
211368_s_at	CASP1	Hs.2490
205681_at	BCL2A1	Hs.227817
209901_x_at	AIF1	Hs.76364
215051_x_at	AIF1	Hs.76364
49306_at	AD037	Hs.17313
