# Supplementary material for: Predictors of primary breast cancers responsiveness to preoperative Epirubicin/Cyclophosphamide-based chemotherapy: translation of microarray data into clinically useful predictive signatures
Source: J Transl Med. 2005 Aug 9;3:32. doi: 10.1186/1479-5876-3-32 (PMC1201176; doi:10.1186/1479-5876-3-32)
Supplement: Additional File 11 — contains Affymetrix and TaqMan raw and normalized data for 46 genes and 32 primary breast tumors (confirmation study of expression measurements by real-time RT-PCR). [file 1479-5876-3-32-S11.xls]

## Sheet: HG-U133A_raw
Gene Name	Gene Description	BC1042	BC1159	BC1180	BC1254	BC1255	BC1443	BC1466	BC1864	BC1869	BC1870	BC1034	BC1050	BC1092	BC1176	BC1257	BC1871	BC1877	BC1024	BC1038	BC1134	BC1143	BC1308	BC1837	BC1838	BC1842	BC1848	BC1849	BC1853wdh	BC1879	BC1880	BC1881	BC1861
202705_at	CCNB2	247.65	215.8	223.81	329.41	115.64	280.09	94.14	220.2	262.21	276.59	75.23	82.82	63.41	44.09	112.18	55.22	46.29	146.35	349.19	100.75	49.42	186.75	180.53	113.07	111.53	140.1	52.59	56.34	214.59	131.13	142.11	198.04
202779_s_at	E2-EPF	322.13	529.66	346.68	680.14	436	503.95	87.6	756.79	1363.55	825.18	208.1	197.87	196.81	99.91	193.86	202.89	194.34	1154.79	617.54	330.03	186.37	271.97	420.97	1283.58	278.5	396.14	93.11	110.29	819.37	211.56	102.16	166.68
203362_s_at	MAD2L1	278.17	665.12	176.7	186.85	79.4	256.84	33.43	115.78	158.04	116.79	50.84	89.35	40.98	47.58	53.09	48.56	39.85	51.52	177.46	63.1	42.77	95.12	80.26	65.01	34.21	47.11	32.99	24.26	110.32	36.32	50.62	102.5
201479_at	DKC1	711.32	989.47	394.53	877.7	603.84	441.55	334.78	412.24	508.77	707.47	322.8	285.11	295.83	247.42	305.66	359.52	286.24	537.54	431.35	337.12	203.62	253.82	559.72	300.1	270.01	215.07	255.56	270.73	554.07	358.57	314.8	362.55
213226_at	PMSCL1	166.99	262.35	121.41	156.51	39.69	106.88	21.83	101.99	74.96	89.67	23.81	45.69	30.66	20.2	42.68	26.97	32.8	34.19	87.22	50.91	33.9	63.31	42.86	40.29	32.15	30.39	21.94	16.47	37.54	34.42	38.98	47.73
201088_at	KPNA2	518.33	467.16	511.52	604.03	389.34	1130.72	299.21	592.72	555.52	573.08	144.81	220.42	307.6	297.39	270.81	236.34	194.01	326.05	712.32	193.04	111.84	302.33	201.2	332.5	136.5	605.47	200.13	191.47	812.16	234.75	316.19	381.38
201111_at	CSE1L	287.91	368.52	217.73	402.93	190.48	360.41	147.05	123.57	128.09	448.39	129.33	206.49	158.34	97.4	141.03	124.49	136.49	126.23	643.29	131.97	84	194.35	123.2	218.9	185.41	63.99	76.69	132.78	255.69	156.74	87.12	109.89
219491_at	MGC3103	73.08	112.91	66.01	52.77	70.73	60.26	84.17	61.03	117.31	114.99	10.17	28.24	20.54	24.44	41.41	47.13	71.73	103.7	69.52	63.39	40.26	3.05	69.54	57.18	42.25	45.01	31.35	39.72	61.87	68.54	10.58	37.37
210466_s_at	PAI-RBP1	757.39	1044.2	725.09	1076.03	541.5	671.91	531.8	432.37	592.84	830.17	299.9	217.67	237.39	229.68	323.8	539.75	601.56	264.43	482.65	284.7	272.21	702.12	263.75	234.5	240.8	284.44	154.52	257.78	540.06	448.07	550.46	344.08
213404_s_at	RHEB2	441.75	555.04	436.23	495.14	499.38	299.84	186.71	200.76	301.31	350.27	176.44	191.8	265.03	214.42	260.28	178.57	224.07	254.57	203.77	205.07	192.59	284.08	112.82	124.13	128.89	111.75	62.8	160.79	207.05	196.04	193.92	118.23
201833_at	HDAC2	306.67	293.65	544.53	500.64	399.31	420.35	210.77	230.14	431.15	233.84	107.11	116.84	221.11	103.97	65.75	172.09	329.67	63.77	123.45	117.33	100.17	184.37	130.44	60.3	112.35	118.61	70.39	79.6	124.28	164.52	106.54	177.82
205202_at	PCMT1	263.2	510	362.31	444.51	637.84	445.25	265.5	154.66	274.43	212.19	129.59	187.58	228.94	188.37	150.43	205.2	212.64	355.75	157.48	204.73	224.26	243.66	150.29	135.23	159.77	112.76	103.14	175.13	163.79	219.31	130.09	197.4
212789_at	KIAA0056	116.33	162.85	110.57	90.38	99.37	88.68	77.6	59.21	63.17	56.61	53.13	74.36	43	39.3	31.9	28.04	22.75	50.13	116.99	62.26	71.85	75.85	59.47	32.27	78.94	52.05	135.87	39.59	56.85	47.06	60.28	26.8
217763_s_at	RAB31	257.32	131.23	213.57	169.41	352.47	276.74	410.37	234.96	194.16	301.09	342.09	448.45	905.12	726.86	835.77	684.79	412.29	139.44	313.14	568.52	562.32	248.97	220.21	232.8	645.57	79.58	199.03	430.52	204.72	466.71	512.4	286.53
218035_s_at	FLJ20273	241.77	317.34	175.33	212.38	205.8	459.54	212.16	158.08	115.21	257.47	619.8	971.56	462.51	414.58	700.69	374.89	473.63	72.79	379.5	624.34	524.68	1218.78	187.7	870.06	248.82	371.7	784.36	566.7	227.3	324.51	605.01	183.31
206326_at	GRP	16.26	4.72	5.65	2.76	38.33	18.53	37.95	4.15	3.39	10.05	65.28	70.73	168.08	148.43	66.46	124.87	130.24	52.45	5.21	54.93	125.25	52.71	10.28	10.05	91.44	6.03	17.24	139.46	5.22	115.75	85.62	31.41
201892_s_at	IMPDH2	196.2	340.86	414.2	497.79	539.98	543.58	309.89	401.35	654.54	158.15	1027.16	991.38	1034.6	808.5	1002.19	1069.05	782.24	1628.67	841.92	613.15	753.01	1434.04	506.79	877.74	493.93	316.95	1059.51	1140.92	1480.8	503.58	593.23	341.62
202949_s_at	FHL2	130.92	114.39	213.95	241.18	149.61	293.42	314.67	134.45	136.5	198.05	499.67	429.17	610.92	714.07	522.3	437.68	340.45	65.41	56.91	144.14	513.49	110.13	97.78	117.93	271.47	145.95	115.6	196.7	45.17	378.24	143.39	297.14
212812_at	FLJ22642	97.88	85.78	64.91	69.68	107.37	129.81	261.02	124.35	194.53	98.42	189.9	154.56	221.67	241.82	176.57	141.4	163.99	201.77	189.72	192.61	329.32	762.12	135.36	109.75	96	86.97	103.04	195.88	156.04	253.32	192.12	108.55
218013_x_at	DCTN4	50.75	69.03	46.18	61.42	71.31	100.97	86.58	91.09	93.82	115.64	112.84	99.72	69.44	153.46	120.37	109.96	183.56	71.27	106.81	133.36	98.18	205.13	70.71	147.26	121.88	116.73	148.29	140.56	151.86	147.21	81.57	87.63
203409_at	DDB2	30.86	27.49	30.8	17.08	47.73	24.33	21.76	51.7	24.02	35.35	42.43	86.77	63.01	46.83	98.13	69.39	41.51	76.25	53.26	143.96	56.31	44.33	45.04	50.35	51.62	55.34	65.63	50.11	78.92	54.75	59.06	50.06
201508_at	IGFBP4	399.08	308.79	451.52	363.49	598.94	720.79	1834.74	682.45	508.88	768.39	1031.11	1090.63	1289.75	1898.7	1706.77	2179.71	1415.43	467.96	801.03	1593.29	1409.62	250.47	1270.12	286.29	1137.32	715.45	1689.41	1788.16	1360.49	1591.64	1223.29	2250.05
201589_at	SMC1L1	422.89	286.03	364.64	344.97	210.14	461.74	273.25	259.21	218.5	335.82	174.55	270.39	139.98	208.44	127.62	215.24	191.89	213.17	466.79	247.69	90.02	278.92	148.13	138.04	232.06	159.71	88.18	143.87	282.02	273.08	222.77	341.08
205672_at	XPA	47.7	64.79	58.37	36.6	61.63	35.67	62.81	56.5	40.13	52.32	91.95	92.91	97.06	81.93	132.79	100.34	79.55	49.25	47.36	84.27	69.74	116.83	80.98	82.27	51.59	67.52	134.19	131.81	102.98	110.07	63.52	54.76
207722_s_at	BTBD2	77.36	85.78	42.24	83.27	72.3	86.93	77.46	49.9	114.89	57.18	88.39	110.86	96.26	153.71	115.59	75.04	120.63	60.43	76.13	132.9	98.58	77.82	175.23	290.02	148.19	74.1	145.1	190.32	86.6	72.58	105.39	108.15
201859_at	PRG1	420.02	677.21	333.23	643.67	639.51	668.42	473.74	421.45	346.64	349.06	372.57	205.21	261.66	280.73	336.19	281.92	189.3	182.24	509.52	224.42	146.14	165.54	621.2	72.34	292.44	501.28	362.25	229.03	131.6	297.47	309.64	365.04
202270_at	GBP1	295.97	169.49	95.74	303.61	286.68	171.06	142.8	130.44	72.53	213.69	167.93	79.69	48.89	33.58	137.87	57.7	24.5	41	104.82	53.91	19.82	17.88	146.05	11.12	115.58	145.14	24.1	28.13	29.13	52.12	28.63	109.96
203404_at	ALEX2	63.17	151.94	91.97	97.17	36.82	151.58	124.71	151.98	204.49	193.66	264.04	279.41	292.23	310.96	234.83	230.87	361.12	10.27	93.06	115.42	146.31	193.08	74.59	324.86	171.08	254.67	115.49	292.19	302.66	227.56	187.76	240.46
203416_at	CD53	603.87	583.25	671.85	688.65	688.78	608.84	707.01	745.46	407.32	421.2	594.03	359.94	446.59	342.8	486.71	334.4	237.09	326.28	575.26	305.18	192.25	224.26	1273.61	159.34	455.65	826.5	359.77	188.38	169.84	437.02	600.66	658.48
203868_s_at	VCAM1	289.94	510.69	276.17	244.58	573.77	148.68	271.48	156.55	123.28	211.25	117.1	91.42	206.63	56.09	144.63	235.42	42.81	132.79	170.89	90.11	111.06	152.46	349.8	20.98	346.45	246.56	184.34	34.44	88.35	145.01	122.35	266.73
203928_x_at	MAPT	28.43	22.75	35.33	13.77	59.82	5.12	22.22	20.63	13.86	5.39	170.98	206.31	58.8	64.68	151.53	136.59	143.96	187.41	15.38	189.92	96.86	115.86	26.94	399.46	21.29	17.8	6.89	136.61	113.72	97.26	94.06	17.83
205249_at	EGR2	83.44	47.39	164.76	94.27	55.59	60.95	71.45	43.37	21.7	44.41	41.31	37.27	55.13	41.07	19.47	234.6	24.13	12.74	80.76	21.84	16.36	23.66	50.84	6.55	23.2	52.56	25.71	37.71	13.77	41.17	31.88	52.02
205943_at	TDO2	53.2	57.04	59.06	78.25	224.86	42.08	912.33	61.88	76.61	50.55	28.74	21.16	40.95	6.01	42.89	25.92	10.65	20.47	22.71	19.96	427.83	22.05	58.88	14.61	15	43.38	37.08	13.72	21.81	35.97	238.05	34.46
206134_at	ADAMDEC1	146.43	149.63	73.81	289.87	405.84	58.19	233.69	194.57	306.05	238.04	134.14	36.26	23.73	22.41	105.39	53.94	11.69	56.3	267.43	31.82	56.32	23.39	516.56	7.91	131.07	219.64	65.14	23.17	51.79	48.98	98.86	71.78
206715_at	TFEC	52.29	54.87	52.8	64.94	75.94	53.95	84.33	86.71	38.72	69.52	42.89	19.28	23.43	17.57	51.15	27.06	17.31	15.34	50.86	26.21	14.69	27.05	122.26	18.89	45.54	76.66	46.58	17.48	22.86	28.54	49.66	41.69
208517_x_at	BTF3	862.35	978.9	1061.89	1075.13	709.45	1090.18	931.81	1114.74	891.42	621.63	1866.81	1901.68	1540.51	1620.91	2081.53	1897.57	1717.88	1989.83	2052.32	1597.12	2206.9	1971.02	1650.11	1957.2	1385.98	1574.69	1872.32	1432.26	2010.84	1732.41	1467.28	966.41
208613_s_at	FLNB	106.14	213.93	80.54	121.72	181.54	231.93	38.35	148.45	173.77	196.15	365.05	541.76	195.6	216.51	404.83	158.94	313.49	260.34	212.5	632.33	319.09	210.99	170.41	464.62	181.5	130.03	467.4	316.52	783.61	64.07	194.23	146.18
208691_at	TFRC	682.33	895.42	541.39	1091.31	1174.48	852.92	965.71	1113.65	1299.71	1094.31	286.81	732.26	618.49	276.86	308.81	425.45	335.9	536.96	1690.96	599.37	466.6	528.61	593.51	423.41	1510.49	632.45	164.43	187.51	134.85	298.97	959.82	1013.54
211937_at	EIF4B	413.88	316.16	225.05	221.27	344.23	542.52	373.29	337.84	439.75	634.71	1034.28	558.77	673.01	611.89	475.47	691.52	708.55	415.01	732.04	929.58	605.08	1054.74	644.09	661.13	624.33	531.94	543.24	767.68	480.34	610.07	406.84	533.5
212046_x_at	MAPK3	83.13	68.93	91.14	100.2	83.82	127.3	61.14	43.58	69.69	84.94	116.9	345.75	151.52	234.77	279.74	116.24	147.14	214.14	194.19	505.99	145.39	138.54	66.1	183.93	69.5	127.44	207.66	251.39	214.93	110.12	86.08	85.31
213285_at	LOC161291	98.01	67.35	53.31	32.49	14.41	58	137.75	45.25	59.21	78.94	124.12	266.3	162.93	244.98	186.75	161.68	338.25	54.02	88.29	282.03	188.55	293.83	86.17	355.45	90.74	165.84	129.11	220.86	196.18	104.35	205.87	89.85
213664_at	SLC1A1	44.48	23.77	60.27	19.14	32.03	19.47	30.57	34.1	18.29	20.26	809.14	142.45	389.11	91.87	144.14	143.5	36.26	3.77	177.48	19.87	47.1	175.95	15.7	12.17	76.35	763.53	16.8	96.49	19.1	116.1	91.01	48.83
218499_at	MST4	173.73	84.88	77.47	241.81	153.79	66.95	54.39	30.54	147.52	85.67	44.55	33	35.38	29.11	44.71	43.1	36.77	35.29	215.14	34.78	42.91	42.6	85.12	29.72	51.52	51.03	35.92	13.24	72.69	58.83	34.07	69.16
219553_at	NME7	61.48	15.87	61.59	36.17	50.43	71.58	70.45	87.3	95.26	112.18	225.87	159.59	101.62	88.88	92.38	130.51	108.2	34.92	47.52	92.79	48.6	105.41	54.09	88.31	119.12	59.02	91.79	155.47	74.69	64.16	61.54	56.44
210299_s_at	FHL1	25.53	1.93	28.36	11.77	13.15	42.89	79	53.89	27.36	30.53	33.5	43.86	71.11	103.52	46.68	68.58	47.22	10.29	63.36	17.41	39.15	60.66	55.07	12.9	30.29	52.13	65.54	77.76	26.25	79.36	47.64	147.27
202709_at	FMOD	103.9	61.65	220.11	91.9	201.65	133.48	380.49	125.63	132.07	75.12	612.63	235.73	423.29	597.58	248.07	489.56	606.9	496.6	86.33	100.96	596.31	110.71	198.28	47.73	275.14	141.34	217.56	452.53	83.16	549.35	252.06	604.51

## Sheet: HG-U133A_normalized
Gene Name	Gene Description	BC1042	BC1159	BC1180	BC1254	BC1255	BC1443	BC1466	BC1864	BC1869	BC1870	BC1034	BC1050	BC1092	BC1176	BC1257	BC1871	BC1877	BC1024	BC1038	BC1134	BC1143	BC1308	BC1837	BC1838	BC1842	BC1848	BC1849	BC1853wdh	BC1879	BC1880	BC1881	BC1861
202705_at	CCNB2	1.48	1.32	1.34	1.67	0.6309	1.76	0.6592	1.69	1.87	1.44	0.48823	0.44307	0.35388	0.29132	0.77165	0.34956	0.27032	1.29	2	0.73736	0.42306	1.05	1.38	0.94807	0.87076	1.1	0.48821	0.382	1.63	0.91077	1.14	1.52
202779_s_at	E2-EPF	0.96237	1.62	1.04	1.73	1.19	1.59	0.30764	2.91	4.89	2.15	0.67732	0.5309	0.55085	0.33108	0.66878	0.64414	0.56918	5.11	1.77	1.21	0.80015	0.76832	1.61	5.4	1.09	1.57	0.43351	0.37504	3.13	0.73694	0.41194	0.64167
203362_s_at	MAD2L1	3.62	8.86	2.3	2.07	0.94521	3.53	0.51078	1.94	2.46	1.33	0.71994	1.04	0.49903	0.68599	0.79685	0.67075	0.50779	0.99232	2.21	1.01	0.79891	1.17	1.34	1.19	0.5828	0.81033	0.66826	0.35892	1.83	0.55044	0.88805	1.72
201479_at	DKC1	1.72	2.45	0.95444	1.81	1.34	1.13	0.95027	1.28	1.47	1.49	0.8492	0.6183	0.66924	0.6627	0.85229	0.92256	0.6776	1.92	0.99985	1	0.70659	0.57956	1.73	1.02	0.85454	0.68725	0.96171	0.7441	1.71	1.01	1.03	1.13
213226_at	PMSCL1	3.34	5.38	2.43	2.67	0.72739	2.26	0.51349	2.63	1.8	1.57	0.51907	0.8211	0.57478	0.44836	0.9862	0.57351	0.64344	1.01	1.68	1.25	0.97485	1.2	1.1	1.13	0.84319	0.80474	0.68419	0.37513	0.96057	0.80307	1.05	1.23
201088_at	KPNA2	1.46	1.35	1.45	1.46	1.01	3.37	0.99314	2.15	1.88	1.41	0.44547	0.55896	0.81372	0.93144	0.883	0.70918	0.53705	1.36	1.93	0.66969	0.45383	0.80723	0.72825	1.32	0.50516	2.26	0.88066	0.61538	2.93	0.77286	1.21	1.39
201111_at	CSE1L	1.72	2.25	1.3	2.05	1.04	2.27	1.03	0.94691	0.91543	2.33	0.83941	1.1	0.88376	0.64364	0.9702	0.78814	0.79716	1.11	3.68	0.96595	0.71916	1.09	0.94084	1.84	1.45	0.50448	0.71202	0.90039	1.95	1.09	0.70052	0.84361
219491_at	MGC3103	1.14	1.8	1.03	0.70141	1.01	0.9911	1.54	1.22	2.19	1.57	0.17256	0.395	0.2997	0.42221	0.74474	0.78004	1.1	2.39	1.04	1.21	0.90109	0.044918	1.39	1.25	0.86244	0.92766	0.76092	0.70413	1.23	1.24	0.2224	0.74999
210466_s_at	PAI-RBP1	1.58	2.23	1.51	1.91	1.03	1.48	1.3	1.16	1.48	1.51	0.68122	0.40758	0.4637	0.53118	0.77958	1.2	1.23	0.81698	0.96599	0.72929	0.81561	1.38	0.70491	0.6882	0.65803	0.7848	0.50208	0.61176	1.44	1.09	1.55	0.92443
213404_s_at	RHEB2	1.77	2.28	1.75	1.69	1.83	1.27	0.87747	1.03	1.45	1.22	0.76852	0.68867	0.99269	0.95088	1.2	0.75868	0.87823	1.51	0.78203	1.01	1.11	1.07	0.57819	0.69854	0.67539	0.59124	0.39128	0.7317	1.06	0.91385	1.05	0.6091
201833_at	HDAC2	1.8	1.76	3.19	2.5	2.14	2.6	1.45	1.73	3.03	1.2	0.68332	0.61446	1.21	0.67531	0.44459	1.07	1.89	0.55335	0.69392	0.84412	0.84295	1.02	0.97911	0.49702	0.86227	0.91912	0.64236	0.53055	0.9306	1.12	0.84204	1.34
205202_at	PCMT1	1.24	2.47	1.71	1.79	2.76	2.22	1.47	0.93852	1.55	0.87499	0.66607	0.79478	1.01	0.98575	0.81951	1.03	0.98347	2.49	0.71319	1.19	1.52	1.09	0.90888	0.89801	0.98792	0.70398	0.75832	0.94043	0.98811	1.21	0.82836	1.2
212789_at	KIAA0056	1.55	2.23	1.48	1.03	1.21	1.25	1.22	1.02	1.01	0.65946	0.77144	0.89004	0.5369	0.58098	0.49094	0.39713	0.29724	0.99003	1.5	1.02	1.38	0.9559	1.02	0.60537	1.38	0.918	2.82	0.60057	0.96886	0.73129	1.08	0.46026
217763_s_at	RAB31	0.79114	0.41365	0.65785	0.44452	0.99251	0.89853	1.48	0.9292	0.71613	0.80914	1.15	1.24	2.61	2.48	2.97	2.24	1.24	0.63529	0.92419	2.15	2.48	0.72383	0.86788	1.01	2.6	0.32379	0.95365	1.51	0.80487	1.67	2.13	1.14
218035_s_at	FLJ20273	0.62251	0.83769	0.45227	0.46669	0.48531	1.25	0.64214	0.52354	0.35586	0.57945	1.74	2.25	1.12	1.18	2.08	1.03	1.2	0.27773	0.93799	1.98	1.94	2.97	0.61951	3.15	0.83969	1.27	3.15	1.66	0.74838	0.97422	2.1	0.6082
206326_at	GRP	0.3822	0.11374	0.13305	0.055368	0.82517	0.45997	1.05	0.12547	0.095592	0.20648	1.67	1.49	3.7	3.87	1.8	3.12	3	1.83	0.11756	1.59	4.23	1.17	0.30975	0.33252	2.82	0.18757	0.63154	3.73	0.1569	3.17	2.72	0.9514
201892_s_at	IMPDH2	0.25282	0.45031	0.53473	0.54744	0.63727	0.73971	0.46941	0.66523	1.01	0.17813	1.44	1.15	1.25	1.16	1.49	1.46	0.98818	3.11	1.04	0.97073	1.39	1.75	0.83712	1.59	0.83421	0.54048	2.13	1.67	2.44	0.75661	1.03	0.56726
202949_s_at	FHL2	0.65564	0.5873	1.07	1.03	0.6862	1.55	1.85	0.86606	0.82005	0.86691	2.73	1.93	2.87	3.97	3.02	2.33	1.67	0.4854	0.27358	0.88687	3.7	0.52152	0.6277	0.8313	1.78	0.96724	0.9022	1.12	0.28926	2.21	0.9692	1.92
212812_at	FLJ22642	0.58562	0.52616	0.38908	0.3558	0.58835	0.82017	1.84	0.95697	1.4	0.51469	1.24	0.8305	1.24	1.6	1.22	0.89903	0.96187	1.79	1.09	1.42	2.83	4.31	1.04	0.92427	0.7528	0.68859	0.96075	1.33	1.19	1.77	1.55	0.83689
218013_x_at	DCTN4	0.44174	0.616	0.4027	0.45626	0.56847	0.92811	0.88587	1.02	0.97966	0.8798	1.07	0.77953	0.56626	1.48	1.21	1.02	1.57	0.91926	0.89245	1.43	1.23	1.69	0.78896	1.8	1.39	1.34	2.01	1.39	1.69	1.49	0.95829	0.98288
203409_at	DDB2	0.52857	0.48272	0.52852	0.24967	0.74874	0.44008	0.43812	1.14	0.49355	0.52923	0.79176	1.33	1.01	0.88972	1.94	1.26	0.69701	1.94	0.87569	3.03	1.39	0.71799	0.98889	1.21	1.16	1.25	1.75	0.97694	1.73	1.09	1.37	1.1
201508_at	IGFBP4	0.34231	0.27154	0.38801	0.26609	0.47052	0.6529	1.85	0.75294	0.52363	0.57608	0.96356	0.84016	1.04	1.81	1.69	1.99	1.19	0.5948	0.65956	1.68	1.74	0.20315	1.4	0.34565	1.28	0.8121	2.26	1.75	1.49	1.59	1.42	2.49
201589_at	SMC1L1	1.52	1.05	1.31	1.06	0.69107	1.75	1.15	1.2	0.9412	1.05	0.68284	0.87196	0.4709	0.8302	0.52916	0.82132	0.67548	1.13	1.61	1.09	0.46452	0.94705	0.68182	0.69769	1.09	0.7589	0.49345	0.58801	1.29	1.14	1.08	1.58
205672_at	XPA	0.56391	0.78526	0.69133	0.36927	0.66729	0.44532	0.87286	0.85916	0.56913	0.54064	1.18	0.98646	1.08	1.07	1.81	1.26	0.92196	0.86278	0.53746	1.22	1.18	1.31	1.23	1.37	0.79937	1.06	2.47	1.77	1.56	1.52	1.01	0.83421
207722_s_at	BTBD2	0.79606	0.90496	0.43547	0.73129	0.68139	0.94467	0.93698	0.66048	1.42	0.5143	0.99094	1.02	0.92801	1.75	1.37	0.82059	1.22	0.92147	0.75202	1.68	1.46	0.75723	2.31	4.2	2	1.01	2.33	2.23	1.14	0.87083	1.46	1.43
201859_at	PRG1	1.09	1.8	0.86544	1.42	1.52	1.83	1.44	1.41	1.08	0.79093	1.05	0.47776	0.63549	0.80723	1.01	0.77665	0.48109	0.70006	1.27	0.71477	0.54443	0.40579	2.06	0.26396	0.99362	1.72	1.46	0.6758	0.43624	0.89913	1.08	1.22
202270_at	GBP1	3.24	1.9	1.05	2.83	2.87	1.98	1.84	1.83	0.9513	2.04	2	0.78249	0.50078	0.40724	1.74	0.6704	0.2626	0.66426	1.1	0.72417	0.31142	0.18485	2.05	0.17113	1.66	2.1	0.41064	0.35007	0.40726	0.66442	0.42249	1.55
203404_at	ALEX2	0.29078	0.71703	0.42413	0.38173	0.15523	0.73684	0.6748	0.89985	1.13	0.77918	1.32	1.16	1.26	1.59	1.25	1.13	1.63	0.070052	0.4112	0.65275	0.96785	0.84042	0.44012	2.1	1.03	1.55	0.82848	1.53	1.78	1.22	1.17	1.43
203416_at	CD53	1.09	1.07	1.21	1.06	1.13	1.16	1.49	1.72	0.87814	0.66162	1.16	0.58094	0.75191	0.68334	1.01	0.63863	0.41771	0.8689	0.99239	0.67383	0.49651	0.3811	2.93	0.40307	1.07	1.97	1.01	0.38534	0.3903	0.91573	1.46	1.52
203868_s_at	VCAM1	1.64	2.96	1.56	1.18	2.97	0.88776	1.8	1.14	0.83619	1.04	0.72133	0.46423	1.09	0.35178	0.9443	1.41	0.2373	1.11	0.92752	0.62597	0.90242	0.81514	2.54	0.16697	2.57	1.84	1.62	0.22165	0.63878	0.95598	0.9337	1.94
203928_x_at	MAPT	0.5175	0.42455	0.64429	0.21391	0.99726	0.098419	0.47544	0.48302	0.30265	0.085756	3.39	3.37	1	1.31	3.19	2.64	2.57	5.06	0.26874	4.25	2.53	1.99	0.6286	10.23	0.50792	0.42877	0.19545	2.83	2.65	2.06	2.31	0.41822
205249_at	EGR2	1.84	1.07	3.65	1.78	1.12	1.42	1.85	1.23	0.5749	0.85726	0.99393	0.73921	1.14	1.01	0.49652	5.51	0.52242	0.41692	1.71	0.59259	0.51922	0.49409	1.44	0.20361	0.67153	1.54	0.88486	0.94793	0.38887	1.06	0.95026	1.48
205943_at	TDO2	1.2	1.32	1.34	1.51	4.65	1	24.21	1.8	2.07	0.9975	0.70689	0.42903	0.86612	0.1505	1.12	0.62186	0.23571	0.68481	0.49216	0.55364	13.88	0.47072	1.7	0.46427	0.44384	1.3	1.3	0.35256	0.62963	0.94684	7.25	1
206134_at	ADAMDEC1	1.51	1.58	0.76229	2.55	3.83	0.63347	2.83	2.58	3.78	2.14	1.51	0.3357	0.22918	0.25625	1.25	0.59091	0.11814	0.86002	2.65	0.40301	0.83435	0.228	6.83	0.11478	1.77	3	1.05	0.27187	0.6827	0.58872	1.38	0.95351
206715_at	TFEC	1.03	1.11	1.05	1.1	1.38	1.13	1.96	2.21	0.91878	1.2	0.92426	0.3425	0.43419	0.38549	1.17	0.5688	0.33566	0.44963	0.96571	0.63696	0.41757	0.50594	3.1	0.52594	1.18	2.01	1.44	0.39355	0.57821	0.65821	1.33	1.06
208517_x_at	BTF3	0.47716	0.55531	0.58866	0.50771	0.35953	0.63703	0.60608	0.79339	0.59171	0.30065	1.13	0.94502	0.79859	0.99485	1.33	1.12	0.93187	1.63	1.09	1.09	1.75	1.03	1.17	1.52	1.01	1.15	1.61	0.90206	1.42	1.12	1.1	0.68907
208613_s_at	FLNB	0.48492	1	0.36864	0.4746	0.75961	1.12	0.20596	0.87237	0.95238	0.78328	1.82	2.22	0.83721	1.1	2.14	0.77166	1.4	1.76	0.93194	3.55	2.1	0.9115	0.99799	2.99	1.09	0.78614	3.33	1.65	4.58	0.34129	1.2	0.86059
208691_at	TFRC	0.96189	1.29	0.76462	1.31	1.52	1.27	1.6	2.02	2.2	1.35	0.44049	0.92709	0.81685	0.43292	0.5027	0.63736	0.46422	1.12	2.29	1.04	0.94528	0.70465	1.07	0.84017	2.79	1.18	0.36124	0.30088	0.24309	0.49141	1.83	1.84
211937_at	EIF4B	0.63224	0.49514	0.34442	0.28847	0.4816	0.87519	0.67032	0.66382	0.80587	0.84748	1.72	0.76659	0.96318	1.04	0.83873	1.12	1.06	0.93944	1.07	1.74	1.33	1.52	1.26	1.42	1.25	1.08	1.29	1.33	0.9383	1.09	0.83883	1.05
212046_x_at	MAPK3	0.64094	0.54486	0.704	0.65933	0.59189	1.04	0.55413	0.43219	0.64458	0.57242	0.98195	2.39	1.09	2.01	2.49	0.9524	1.11	2.45	1.44	4.79	1.61	1.01	0.65329	2	0.70232	1.3	2.5	2.21	2.12	0.98995	0.89578	0.84758
213285_at	LOC161291	0.68094	0.47972	0.37106	0.19265	0.091692	0.42554	1.12	0.40438	0.49349	0.47938	0.93949	1.66	1.06	1.89	1.5	1.19	2.3	0.55615	0.58883	2.41	1.88	1.93	0.76742	3.48	0.82628	1.52	1.4	1.75	1.74	0.84531	1.93	0.8044
213664_at	SLC1A1	0.84836	0.46479	1.15	0.31155	0.5595	0.39216	0.68538	0.83656	0.41848	0.33775	16.81	2.44	6.95	1.94	3.17	2.91	0.67799	0.10655	3.25	0.46562	1.29	3.17	0.38384	0.32672	1.91	19.27	0.49936	2.09	0.46583	2.58	2.34	1.2
218499_at	MST4	2.77	1.39	1.24	3.29	2.24	1.13	1.02	0.62551	2.82	1.19	0.77285	0.47193	0.5278	0.51416	0.82211	0.72932	0.574	0.8327	3.29	0.68043	0.98193	0.64144	1.74	0.66613	1.08	1.08	0.89137	0.23997	1.48	1.09	0.73223	1.42
219553_at	NME7	0.64474	0.17062	0.64709	0.32372	0.48436	0.79272	0.86847	1.18	1.2	1.03	2.58	1.5	0.9984	1.03	1.12	1.45	1.11	0.54266	0.47837	1.2	0.73244	1.05	0.72712	1.3	1.64	0.81907	1.5	1.86	1	0.78451	0.87105	0.7627
210299_s_at	FHL1	0.5096	0.039496	0.56714	0.20051	0.2404	0.9041	1.85	1.38	0.65516	0.53266	0.72852	0.78627	1.33	2.29	1.08	1.45	0.92403	0.30437	1.21	0.42697	1.12	1.14	1.41	0.36245	0.79245	1.38	2.04	1.77	0.67003	1.85	1.28	3.79
202709_at	FMOD	0.43776	0.2663	0.92911	0.33046	0.77813	0.59391	1.88	0.68085	0.66754	0.27665	2.81	0.89199	1.67	2.79	1.21	2.19	2.51	3.1	0.34916	0.52262	3.61	0.44108	1.07	0.28307	1.52	0.78806	1.43	2.17	0.44804	2.7	1.43	3.28

## Sheet: TaqMan_raw
Gene Name	Gene Description	BC1042	BC1159	BC1180	BC1254	BC1255	BC1443	BC1466	BC1864	BC1869	BC1870	BC1034	BC1050	BC1092	BC1176	BC1257	BC1861	BC1871	BC1877	BC1853	BC1881	BC1842	BC1837	BC1848	BC1134	BC1308	BC1038	BC1143	BC1024	BC1838	BC1849	BC1879	BC1880
202705_at	CCNB2	69605.6	224168	84378.3	98056.4	35747.5	197940	4099.43	53080.5	44746.6	62213.8	27001.4	17818.4	16229.8	37465.8	33114	16435.2	3005.23	1953.88	2379.55	3914.53	19196.9	15122.2	24476.3	269.19	23548.2	21865.9	10457	19680.8	15256	5498.42	80529.7	10222.7
202779_s_at	E2-EPF	295248	1.12896e+06	602904	408951	373712	1.02826e+06	16063.2	472110	706641	499874	167241	59746.6	229251	230047	203063	102105	36326.6	39467.3	5523.72	11461.9	103257	198892	278736	864.63	137786	97683.3	209497	284204	689150	46213.7	466955	94650.5
203362_s_at	MAD2L1	115823	699793	53289.7	15517.1	7949.06	244536	1267.96	76221	51944.1	32007.7	15625	6661.21	25207.6	28855.7	27584.5	14483.7	2339.79	3697.97	155.21	723.17	2179.71	26964.2	30270	180.11	21404.1	10302	10598.5	7494.25	41408.9	14482	25937.4	6588.84
201479_at	DKC1	222211	712025	216885	110338	153361	258770	13160.5	103089	76721.1	174461	68869.1	23683.1	105112	145088	104025	34348.8	7444.82	12876	2645.53	5740.39	32668.6	48795.2	31943.1	1094.62	45488.8	23827.5	70805.2	38606.8	44033.5	27014.9	77635.5	36274.9
213226_at	PMSCL1	113440	249135	81333.8	48027.3	42393.9	170845	5902.96	51729.7	18877.7	26428.8	45752.7	27016.8	40808.1	121161	92461.8	17324.8	6855.29	7487.56	1761.8	4676.94	8781.57	23959.3	30782.1	600.91	29355.6	11902.4	42393.9	9820.42	42785.2	8675.44	20828.3	19514.3
201088_at	KPNA2	201660	568409	220676	40107.1	67218.4	2518807	8252.18	468078	243251	305413	76415	16401.8	186210	120742	104025	64044.3	7604.4	13996.9	1481.21	4029.32	18347.2	83654.4	525699	134.68	80794.9	87647.9	65607.3	54409.4	254781	36798.7	524264	38611.6
201111_at	CSE1L	188809	1.28788e+06	249135	71793.6	113440	393136	14051.8	96377.6	63257.1	201978	158769	35036.4	218393	292194	199575	49528.1	7978.02	33976.1	1670.49	3921.64	27994.5	58681.4	81169.9	740.04	103528	54561.8	183646	26096.5	126048	41190	132290	113971
219491_at	MGC3103	33492.9	133972	44194.2	8638.52	24180.7	25280.6	3353.56	31913.5	45585.4	43970.2	6236.71	745.24	14278.6	27299.2	26830.2	12589.6	1686.28	7252.9	259.47	295.55	2877.6	21625.4	13288.1	50.77	1651.08	1550.56	20760.7	10166.7	22604.9	5569.95	12642.2	8262.31
210466_s_at	PAI-RBP1	843812	2.05762e+06	509545	646841	487114	1054887	188325	670167	568517	634311	495978	194384	756879	978705	637704	206655	68038.9	89161.1	36530.1	49481.6	118863	205411	295082	10900.3	381801	115664	721817	205812	1.18199e+06	101546	172489	162541
213404_s_at	RHEB2	304977	714410	200596	100731	174184	209690	8589.64	177882	100579	161015	105992	37639.8	155144	49481.1	243581	77754	14386.3	25075.9	3937.17	5381.65	80006.9	35642.9	72254.2	1991.79	63324.5	21021.6	114309	41.84	115440	28763.7	62035.9	39398
201833_at	HDAC2	7.80826e+06	2590209	803930	476608	525242	999229	50684.7	305471	337793	281798	440251	185306	300467	329433	174221	119499	30921.7	79607.3	14997.3	20824.3	99269.5	92451.6	121146	1274.99	212775	33888.4	158253	87653.9	320148	37647	61937.2	68384.9
205202_at	PCMT1	264254	873573	376312	152830	510506	445709	23952.9	163999	136406	166199	172540	69348.1	343886	384219	198884	75828.8	14288.1	17644.7	2366.47	6030.65	23343.2	58919.1	136450	928.58	70939.5	31120.9	233258	163232	87130.5	37310	58462.2	38128.5
212789_at	KIAA0056	46292.1	226785	33154.7	20846.1	27801.3	76354.3	2947.06	26089.9	23811.2	26709.9	17133.2	8298.68	23824.3	61204.9	47626.1	6770.1	1344.52	2460.04	718.64	575.3	7497.77	12077.5	13665.2	212.68	17323.4	7236	19863.1	10549.3	12007.8	25593.7	22987.6	9295.64
217763_s_at	RAB31	166662	194791	234068	87171.5	277392	411369	33278.1	119263	67014.6	142288	219912	100481	795536	1.39959e+06	815073	63199.8	38341.1	36422	10541	31025	130897	36489.5	37849	2556.14	60060.4	30441.7	313166	33146.5	96152.8	47851.6	49230.7	86613.2
218035_s_at	FLJ20273	120191	310897	93894.7	78276.3	217295	479364	26508.5	85521.1	36242.1	64625.3	226909	311374	190072	570743	416915	42652.9	28826.5	40730.4	134306	178546	33471.8	29731.5	91136.7	3426.13	368801	37413.6	360709	19657.6	236698	87477.9	48410.9	42776.4
206326_at	GRP	4729.72	3004.85	14880.1	134.66	27460.1	15977.7	842.57	2213.85	346.57	1821.02	35934.4	13156.2	113411	149340	21606.7	980.21	8369.04	9129.61	7804.72	2184.58	25511.2	77.68	221.97	221.9	5737.67	154.54	75586.5	4821.19	7796.41	1362.97	1132.57	11095.1
201892_s_at	IMPDH2	215387	417544	222211	219912	274523	728520	48587.6	197121	258292	70775.1	675956	278356	704660	996541	528509	83963.9	136975	88755.8	108236	85882.1	103004	98230	128651	4242.28	586999	172679	543367	396392	288439	230878	551811	133955
202949_s_at	FHL2	33492.9	78836.1	50415.1	25382.9	32128.6	131721	4956.2	20379.8	11963	26613.3	126745	36272	257028	445964	242322	17460.8	9186.25	13425.3	593.06	1201.08	14908.1	7118.54	18272.1	63.89	7050.1	1503.08	152830	3206.02	19302.5	6873.93	2343.02	25052.1
212812_at	FLJ22642	21050.5	33609.2	18710.6	11597.8	18971.8	164363	24187.4	57732.7	52829.6	37866.3	25033.4	13602.4	84202.1	61426.3	69108.1	25017.3	12661.4	12703.3	6980.33	16776.8	23161.8	21296.9	44927.4	2137.42	151841	23369.5	37551.1	13048.2	38398.8	17269.2	22530.6	42182.4
218013_x_at	DCTN4	7965.95	20389.3	8409.43	4308.07	16806.2	13545	2979.09	17947.3	6431.78	3235.87	17297.8	5347.62	26121.3	32863	29000.6	718.77	654.5	298.99	792.62	1585.35	2731.69	2357.58	9071.09	2102.53	12109.9	4166.77	15391.5	3203.69	9903.22	723.18	1371.83	3903.82
203409_at	DDB2	11638.1	33492.9	10746.4	7016.66	15250.5	42503.9	843.43	17496.6	7664.28	3863.11	13555.3	6730.83	39281.7	91823.1	41091.9	5837.99	2315.16	2600.91	380.31	474.23	6384.88	9630.58	15117.4	64.63	10835.8	3603.01	20333.5	13649.6	11928	7380.4	14035.2	5645.72
201508_at	IGFBP4	413435	641650	636694	161485	436230	1.50841e+06	427015	444057	330854	406197	934394	553854	4.26669e+06	9235758	2.77062e+06	756718	526754	352570	148338	184373	310927	351888	338448	4971.88	179058	190645	2688310	179303	714820	488596	662910	742386
201589_at	SMC1L1	85377.5	216885	166086	32240.1	45752.7	169149	5466.6	69852.5	38752.2	89297.5	47366.2	7520.27	83042.9	144586	87474.1	41121.3	4203.69	16831	2096.77	2750.73	8321.03	46249.9	38779.3	274.76	27918.8	6445.32	126306	11477.9	40534.9	16297.6	37858.5	33078.4
205672_at	XPA	9986.5	49082.2	7232.4	5201.92	12112.8	25574.5	1943.16	9187.71	4461.05	2558.97	14414	8325.53	14136.5	52458	39690.1	3229.6	1827.48	1890.18	1069.64	708.33	3161.87	6219.77	4990.2	288.16	14164.1	2019.59	18842.3	3398.3	10926.7	3829.43	8319.67	4483.84
207722_s_at	BTBD2	-	-	-	-	-	29434.4	1720.42	28078.9	19845.3	22911.3	-	-	-	-	-	14310.2	4001.94	15622.1	469.03	1135.91	7120.39	16872.6	15769.4	147.88	17279.3	2485.65	-	-	56570.1	23185	23961.8	33413.9
201859_at	PRG1	95319.2	1.29072e+06	200755	42964.8	129166	667296	11971.9	300753	131945	170235	166242	27731.3	199796	357785	223118	58303.8	7565.96	11368.6	561.78	2984.62	25970.8	306159	235038	41.45	44814.1	35431.7	58378.3	50074.6	21228.5	55765.8	18299.4	27044
202270_at	GBP1	315800	888267	177077	199133	266446	479290	18388.5	205754	134512	263642	306755	29569	132563	133443	196581	72072.4	5964.34	8114.47	816.41	3419.31	58098.1	183572	288425	289.35	13424.2	16745.7	24893.8	27102.2	10547.4	36002.5	17669.6	38521.4
203404_at	ALEX2	35853.2	193287	73676.3	106241	26456.7	182592	13423.8	93346.4	73041.1	81765.5	132177	73485.8	205860	303694	175000	54373.8	16425.5	31528.1	25613.5	24958	26645.1	19094.9	78101.8	2412.7	51243.5	8342.23	160395	10435.3	140198	30214.2	78926.5	70239.8
203416_at	CD53	122798	682354	306472	90964.2	203368	343042	17706.4	264776	125695	102443	149709	23119.7	191348	223528	211025	69016.1	6348.67	7829.38	1097.36	7636.71	56967.3	188215	240992	341.77	30394.7	35955.2	88111.9	38354	26553.3	55490.4	17184.6	39813
203868_s_at	VCAM1	132029	1.60369e+06	291354	95001.1	384561	228860	14000.6	80815.8	73967.8	96466.3	71915	13598.3	391890	79209	98166.6	71021.6	10019.6	4061.98	404.41	4579.16	56208.6	108000	66952.7	235.61	54675.4	14673.9	51374.1	13649.2	7253.8	16305.5	15286.1	26874
203928_x_at	MAPT	633.35	1274.97	3556.42	118.4	8212.89	600.65	316.48	1152.93	905.06	2148.88	23653.2	25752	15570.8	48715.9	72785.6	1134.1	4942.17	31522.6	855.06	213.74	292.97	1764.7	1014.2	30.92	22466.6	87.55	9735.6	23787.6	239211	573.98	26859.1	14428.4
205249_at	EGR2	10115.1	43797.5	178802	7194.63	10460.5	24127.8	1251.61	17320.1	6180.32	10541.7	8195.33	2547.17	16235.3	47450.8	5842.94	5260.65	9379.03	1742.69	79.04	392.73	2716.75	10485.5	12386.9	25.45	2324.13	2235.46	2747.35	1241.65	1542.93	2128.02	3167.83	4784.74
205943_at	TDO2	4870.28	28559.9	8188.51	5738.17	24285.4	7492.02	10522.5	7457.97	6729.94	4307.96	2310.51	511.86	6776.1	1159.55	4698.99	1839.46	211.68	41.82	33.83	2268.58	545.96	5978.43	4028.52	9.33	2768.17	991.05	48915.5	181.8	619.32	1425.89	1324.92	568.1
206134_at	ADAMDEC1	9962.66	79178	11479.3	14094.4	30512.3	17706.4	1405.15	23186.9	41165.2	26493.3	9329.72	540.14	2035.07	3173.4	12285.8	2422.3	635.78	45.1	38.54	308.68	2850.56	39050.9	20319	25.57	495.41	4537.63	4440.76	3351	99.88	4994.43	2165.36	1547.48
206715_at	TFEC	4172.9	35428.7	10707.1	3843.45	7581.14	26301.1	1453.44	19912.9	7018.13	10901.4	6790.96	255.55	9420.48	7742.3	19035.9	3407.7	402.53	351.93	51.5	408.94	3537.1	23530.2	11310	116.71	1988.19	758.87	1624.36	151.49	1677.99	3780.6	1386.74	2496.12
208517_x_at	BTF3	592417	2.07923e+06	1342384	856000	776143	5.11761e+06	171441	660701	530399	376138	2.15024e+06	649609	2.44781e+06	4534056	2.17077e+06	292469	325287	289981	106903	191765	408424	396228	854987	19213.6	1.40918e+06	386980	1.57525e+06	1.45242e+06	814119	630323	1.13846e+06	745655
208613_s_at	FLNB	118287	603865	223717	113402	179676	511518	20390.3	179502	257424	155656	207947	251768	306928	801038	455312	71714.9	36708.9	86652.9	18309.4	32302	53106.1	76863.3	69996	1114.08	100856	39015.6	540770	165655	304141	191534	529180	65454.5
208691_at	TFRC	77202.6	424195	187335	33195.3	146628	471456	13502.9	219470	234103	167971	36756.9	35923.9	125888	121303	91827.5	72528.2	7737.08	8465.02	418.38	7544.29	49786.3	44657.9	63247	137.99	44974.2	46318.8	39376.6	89921.2	37117.4	10462.4	10780.5	21686.9
211937_at	EIF4B	141575	468776	382390	66341.5	153698	1.18297e+06	38847.3	331528	313032	404694	323816	158022	817127	2.19621e+06	625070	166034	87394.9	162581	9455.17	17117.6	17192.2	448684	204849	778.94	827541	104946	469094	188432	321782	193978	224424	257658
212046_x_at	MAPK3	54032.5	113152	55047.6	27474.6	45488.7	83576.2	7372.43	38407.1	30591.8	40951	31588.8	36857.8	82884.2	234527	151566	28003.3	10826.9	21400.4	2001.44	4740.93	16978.5	38862.8	33332.1	936.76	41540	9364.69	132330	61778.5	52775.5	30165.6	49349.3	32010.5
213285_at	LOC161291	4880.05	13532.5	7868.34	2724.6	416.15	6655.45	1127.53	1329.76	2974	3747.43	3781.83	10812.2	16731.8	39139	13551.2	737.28	1476.82	2259.22	639.26	1363.56	2256.16	1872.14	2898.08	52.31	410.29	554.89	21540.2	1842.14	11077.6	1374.02	1289.17	1922.68
213664_at	SLC1A1	6431.22	7676.05	10717.2	1915.27	5656.1	3060.3	397.15	3915.17	1525.98	925.81	211952	11238.6	133019	67350.2	32333.2	2125.72	4870.95	1698.45	401.87	1337.61	4958.17	765.5	146107	12.88	20627.3	8880.73	10134.3	410.75	369.57	905.82	1494.66	10675.3
218499_at	MST4	15800.8	43383.9	8842.43	3149.7	10693.5	16364	446.45	3858.77	26930.6	9516.06	5131.8	1354.43	8440.29	12271.1	9175.97	4485.64	414.92	1144.12	11.88	69.83	3897.98	12236.1	6808.71	9.33	2644.93	2747.83	3932.68	2917.78	4165.14	2245.65	6477.49	4063.07
219553_at	NME7	14731.7	16324.8	36315.1	7568.49	11003.8	49942.1	1363.84	17019	19383.7	16340.7	91347.9	15887.5	54872.7	69752.1	36087.9	2688.89	4196.55	5075.24	925.35	1034.37	8360.53	5049.47	13221.1	139.81	12698	4015.04	12575.1	5260.78	13543.1	6234.5	9046.96	5539.55
210299_s_at	FHL1	17098.3	11164	46391.3	1311.11	6129.56	56952.7	4156.87	41703.4	11008	15828.3	18645.9	2649.62	117034	208772	17397.2	48497.6	2998.01	7158.79	619.45	910.37	6933.37	26384.8	13432.8	95.92	15593.8	3856.58	27680.2	1700.29	4536.3	12230.1	4489.85	29174.3
202709_at	FMOD	6824.79	13461.7	21567.5	1169.41	8698.61	40786.9	3667	46623.9	13501	11291.2	86569.3	1847.77	55552.7	222982	44041.3	46288.3	5298.8	36140.7	376.57	431.17	9004.25	11863.8	12067.1	41.53	6710.14	405.88	49721	12735.5	3155.35	12920.2	2481.13	58552.9

## Sheet: TaqMan_ct
Gene Name	Gene Description	BC1042	BC1159	BC1180	BC1254	BC1255	BC1443	BC1466	BC1864	BC1869	BC1870	BC1034	BC1050	BC1092	BC1176	BC1257	BC1861	BC1871	BC1877	BC1853	BC1881	BC1842	BC1837	BC1848	BC1134	BC1308	BC1038	BC1143	BC1024	BC1838	BC1849	BC1879	BC1880
202705_at	CCNB2	27.8447	26.1573	27.567	27.3502	28.806	26.3369	31.9304	28.2357	28.4821	28.0066	29.2108	29.8105	29.9452	28.7383	28.9164	29.9271	32.3783	32.9994	32.7151	31.9969	29.703	30.0472	29.3525	35.8591	29.4082	29.5152	30.5794	29.6671	30.0345	31.5068	27.6343	30.6121
202779_s_at	E2-EPF	25.76	23.825	24.73	25.29	25.42	23.9598	29.9601	25.0828	24.501	25.0004	26.58	28.065	26.125	26.12	26.3	27.2919	28.7828	28.6632	31.5001	30.447	27.2757	26.3299	25.843	34.1756	26.8595	27.3557	26.255	25.815	24.5371	28.4355	25.0986	27.4012
203362_s_at	MAD2L1	27.11	24.515	28.23	30.01	30.975	26.0319	33.6233	27.7137	28.2669	28.9654	30	31.23	29.31	29.115	29.18	30.1094	32.7394	32.0791	36.6535	34.4334	32.8416	29.2128	29.046	36.4388	29.546	30.6009	30.56	31.06	28.5939	30.1096	29.2688	31.2458
201479_at	DKC1	26.17	24.49	26.205	27.18	26.705	25.9503	30.2476	27.278	27.7042	26.519	27.86	29.4	27.25	26.785	27.265	28.8636	31.0695	30.2792	32.5622	31.4446	28.936	28.3571	28.9684	33.8354	28.4583	29.3912	27.82	28.695	28.5053	29.2101	27.6871	28.7849
213226_at	PMSCL1	27.14	26.005	27.62	28.38	28.56	26.5492	31.4043	28.2729	29.7272	29.2417	28.45	29.21	28.615	27.045	27.435	29.851	31.1886	31.0613	33.1487	31.7402	30.8313	29.3833	29.0218	34.7006	29.0902	30.3926	28.56	30.67	28.5467	30.8488	29.5853	29.6793
201088_at	KPNA2	26.31	24.815	26.18	28.64	27.895	22.6673	30.921	25.0952	26.0395	25.7112	27.71	29.93	26.425	27.05	27.265	27.9648	31.0389	30.1587	33.399	31.9552	29.7683	27.5794	24.9277	36.8582	27.6296	27.5121	27.93	28.2	25.9727	28.7642	24.9316	28.6948
201111_at	CSE1L	26.405	23.635	26.005	27.8	27.14	25.3469	30.1531	27.3752	27.9826	26.3077	26.655	28.835	26.195	25.775	26.325	28.3356	30.9698	28.8793	33.2255	31.9943	29.1587	28.091	27.6229	34.4001	27.2719	28.196	26.445	29.26	26.988	28.6016	26.9182	27.1333
219491_at	MGC3103	28.9	26.9	28.5	30.855	29.37	29.3058	32.2201	28.9697	28.4553	28.5073	31.325	34.39	30.13	29.195	29.22	30.3116	33.2119	31.1072	35.9121	35.7243	32.4409	29.5311	30.2337	38.2657	33.2424	33.333	29.59	30.62	29.4672	31.4881	30.3056	30.9192
210466_s_at	PAI-RBP1	24.245	22.959	24.9727	24.6285	25.0377	23.9229	26.4087	24.5774	24.8147	24.6567	25.0117	26.363	24.4019	24.0311	24.649	26.2747	27.8775	27.4874	28.7748	28.337	27.0726	26.2834	25.7608	30.5195	25.3891	27.112	24.4703	26.2806	23.7588	27.2998	26.5354	26.6211
213404_s_at	RHEB2	25.7132	24.4852	26.3176	27.3114	26.5213	26.2537	30.8632	26.491	27.3136	26.6347	27.238	28.7316	26.6883	28.337	26.0375	27.6849	30.1192	29.3176	31.9886	31.5377	27.6437	28.8102	27.7908	32.9717	27.9811	29.572	27.129	38.5448	27.1148	29.1196	28.0108	28.6657
201833_at	HDAC2	21.035	22.6269	24.3149	25.0691	24.9289	24.0011	28.3023	25.7109	25.5658	25.8273	25.1836	26.432	25.7347	25.6019	26.521	27.0649	29.0152	27.651	30.0592	29.5856	27.3325	27.4352	27.0452	33.6153	26.2326	28.8831	26.6597	27.512	25.6432	28.7313	28.013	27.8702
205202_at	PCMT1	25.92	24.195	25.41	26.71	24.97	25.1658	29.3837	26.6082	26.874	26.589	26.535	27.85	25.54	25.38	26.33	27.7211	30.129	29.8246	32.723	31.3735	29.4209	28.0851	26.8736	34.0727	27.8173	29.006	26.1	26.615	27.5207	28.7443	28.0964	28.713
212789_at	KIAA0056	28.4331	26.1406	28.9146	29.5841	29.1687	27.7111	32.4065	29.2604	29.3922	29.2265	29.8671	30.9129	29.3914	28.0302	28.3921	31.2066	33.5387	32.6671	34.4424	34.7634	31.0593	30.3715	30.1934	36.199	29.8511	31.1106	29.6538	30.5667	30.3799	29.2881	29.443	30.7492
217763_s_at	RAB31	26.585	26.36	26.095	27.52	25.85	25.2815	28.9093	27.0678	27.8994	26.8131	26.185	27.315	24.33	23.515	24.295	27.9839	28.705	28.779	30.5678	29.0104	26.9335	28.7764	28.7236	32.6118	28.0574	29.0378	25.675	28.915	27.3785	28.3853	28.3443	27.5293
218035_s_at	FLJ20273	27.0566	25.6855	27.4128	27.6753	26.2023	25.0608	29.2374	27.5476	28.7862	27.9518	26.1398	25.6833	26.3954	24.8091	25.2622	28.5512	29.1165	28.6177	26.8964	26.4856	28.9009	29.0719	27.4558	32.1892	25.4391	28.7403	25.4711	29.6688	26.0789	27.5149	28.3685	28.547
206326_at	GRP	31.724	32.3785	30.0705	36.8584	29.1865	29.9678	34.2129	32.8192	35.4946	33.101	28.7985	30.2481	27.1404	26.7433	29.5324	33.9946	30.9007	30.7752	31.0014	32.8384	29.2927	37.6521	36.1373	36.1378	31.4453	36.6597	27.7257	31.6964	31.003	33.519	33.7862	30.4939
201892_s_at	IMPDH2	26.215	25.26	26.17	26.185	25.865	24.457	28.3633	26.3428	25.9529	27.8206	24.565	25.845	24.505	24.005	24.92	27.5741	26.868	27.494	27.2078	27.5415	27.2792	27.3477	26.9585	31.8809	24.7686	26.5338	24.88	25.335	25.7937	26.1148	24.8578	26.9002
202949_s_at	FHL2	28.9	27.665	28.31	29.3	28.96	26.9244	31.6565	29.6167	30.3853	29.2317	26.98	28.785	25.96	25.165	26.045	29.8397	30.7663	30.2189	34.7195	33.7015	30.0678	31.1342	29.7742	37.9341	31.1481	33.3779	26.71	32.285	29.6951	31.1846	32.7374	29.3189
212812_at	FLJ22642	29.57	28.895	29.74	30.43	29.72	26.605	29.3696	28.1145	28.2425	28.7229	29.32	30.2	27.57	28.025	27.855	29.3209	30.3034	30.2987	31.1625	29.8974	29.4321	29.5532	28.4763	32.8699	26.7194	29.4192	28.735	30.26	28.7028	29.8557	29.472	28.5672
218013_x_at	DCTN4	30.9719	29.616	30.8938	31.8587	29.8949	30.2061	32.3909	29.8001	31.2806	32.2716	29.8533	31.5469	29.2586	28.9274	29.1078	34.4422	34.5773	35.7076	34.3011	33.301	32.516	32.7285	30.7845	32.8937	30.3677	31.9069	30.0217	32.286	30.6579	34.4334	33.5097	32.0009
203409_at	DDB2	30.425	28.9	30.54	31.155	30.035	28.5563	34.2114	29.8368	31.0276	32.016	30.205	31.215	28.67	27.445	28.605	31.4203	32.7547	32.5868	35.3605	35.0421	31.2911	30.6982	30.0476	37.9174	30.5281	32.1166	29.62	30.195	30.3895	31.0821	30.1548	31.4686
201508_at	IGFBP4	25.2743	24.6401	24.6513	26.6305	25.1968	23.407	25.2276	25.1712	25.5957	25.2997	24.0979	24.8524	21.9069	20.7928	22.5298	24.4022	24.9248	25.504	26.753	26.4393	25.6854	25.5068	25.563	31.652	26.4815	26.391	22.5733	26.4795	24.4843	25.0333	24.5931	24.4298
201589_at	SMC1L1	27.55	26.205	26.59	28.955	28.45	26.5636	31.5151	27.8395	28.6896	27.4852	28.4	31.055	27.59	26.79	27.515	28.604	31.8941	29.8927	32.8976	32.506	30.909	28.4344	28.6886	35.8295	29.1626	31.2775	26.985	30.445	28.6247	29.9392	28.7232	28.918
205672_at	XPA	30.6458	28.3487	31.1113	31.5867	30.3673	29.2892	33.0074	30.7661	31.8084	32.6102	30.1164	30.9082	30.1444	28.2527	28.6551	32.2744	33.0959	33.0473	33.8687	34.4633	32.305	31.3289	31.6467	35.7608	30.1416	32.9517	29.7299	32.201	30.516	32.0287	30.9093	31.801
207722_s_at	BTBD2	-	-	-	-	-	29.0864	33.183	29.1544	29.6551	29.4478	-	-	-	-	-	30.1268	31.9651	30.0003	35.058	33.7819	31.1338	29.8892	29.9867	36.7233	29.8548	32.6522	-	-	28.1438	29.4307	29.3831	28.9034
201859_at	PRG1	27.3911	23.6318	26.3165	28.5407	26.9527	24.5836	30.3842	25.7334	26.922	26.5544	26.5886	29.1723	26.3234	25.4828	26.1641	28.1003	31.0463	30.4588	34.7977	32.3882	29.267	25.7076	26.089	38.5583	28.4799	28.8188	28.0984	28.3198	29.5579	28.1645	29.7721	29.2085
202270_at	GBP1	25.6629	24.1709	26.4975	26.3282	25.9081	25.061	29.765	26.281	26.8942	25.9233	25.7048	29.0798	26.9152	26.9057	26.3468	27.7944	31.3894	30.9453	34.2584	32.1921	28.1054	26.4456	25.7937	35.7549	30.219	29.9001	29.3281	29.2054	30.567	28.7958	29.8226	28.6982
203404_at	ALEX2	28.8018	26.3712	27.7627	27.2346	29.2402	26.4533	30.2191	27.4213	27.7751	27.6124	26.9195	27.7664	26.2803	25.7193	26.5146	28.2009	29.9279	28.9872	29.287	29.3244	29.23	29.7107	27.6785	32.6951	28.2865	30.9054	26.6403	30.5824	26.8345	29.0486	27.6633	27.8316
203416_at	CD53	27.0256	24.5514	25.7062	27.4586	26.2978	25.5435	29.8196	25.9172	26.992	27.2871	26.7398	29.4347	26.3857	26.1615	26.2445	27.8569	31.2993	30.9969	33.8317	31.0328	28.1337	26.4095	26.0529	35.5147	29.04	28.7977	27.5045	28.7045	29.235	28.1716	29.8627	28.6506
203868_s_at	VCAM1	26.9211	23.3186	25.7792	27.3959	25.3787	26.1275	30.1584	27.6292	27.757	27.3738	27.7976	30.2004	25.3515	27.6582	27.3486	27.8156	30.641	31.9436	35.2719	31.7707	28.1531	27.2109	27.9007	36.0513	28.193	30.0906	28.2828	30.195	31.107	29.9385	30.0316	29.2176
203928_x_at	MAPT	34.6247	33.6153	32.1354	37.044	30.9279	34.7012	35.6256	33.7605	34.1097	32.8622	29.4018	29.2792	30.005	28.3595	27.7802	33.7842	31.6606	28.9875	34.1917	36.1919	35.737	33.1464	33.9454	38.9811	29.4761	37.4795	30.6825	29.3936	26.0636	34.7667	29.2184	30.1149
205249_at	EGR2	30.6273	28.513	26.4836	31.1189	30.5789	29.3732	33.642	29.8514	31.3381	30.5678	30.931	32.6169	29.9447	28.3974	31.4191	31.5705	30.7363	33.1645	37.6271	35.3142	32.5239	30.5755	30.335	39.262	32.7491	32.8052	32.5077	33.6535	33.3401	32.8763	32.3023	31.7073
205943_at	TDO2	31.6818	29.1299	30.9322	31.4452	29.3638	31.0604	30.5704	31.067	31.2152	31.8588	32.7576	34.932	31.2053	33.7522	31.7334	33.0865	36.2058	38.5454	38.8513	32.784	34.8389	31.386	31.9555	40.7097	32.4969	33.9788	28.3536	36.4254	34.657	33.4539	33.5599	34.7816
206134_at	ADAMDEC1	30.6493	27.6588	30.4448	30.1487	29.0345	29.8196	33.4751	29.4305	28.6024	29.2382	30.744	34.8544	32.9407	32.2998	30.3469	32.6894	34.6192	38.4365	38.6633	35.6616	32.4545	28.6785	29.621	39.2552	34.9791	31.7838	31.815	32.2212	37.2894	31.6455	32.8512	33.3359
206715_at	TFEC	31.9047	28.8189	30.5453	32.0234	31.0434	29.2487	33.4263	29.6502	31.1547	30.5193	31.2022	35.9341	30.73	31.013	29.7151	32.197	35.2786	35.4724	38.2451	35.2558	32.1432	29.4093	30.4663	37.0648	32.9743	34.3639	33.2659	36.6885	33.2191	32.0472	33.4941	32.6461
208517_x_at	BTF3	24.7553	22.944	23.5752	24.2243	24.3656	21.6445	26.5442	24.5979	24.9149	25.4107	22.8955	24.6224	22.7085	21.8192	22.8818	25.7736	25.6202	25.786	27.2256	26.3826	25.2919	25.3356	24.226	29.7017	23.5051	25.3697	23.3444	23.4615	24.2967	24.6658	23.8129	24.4234
208613_s_at	FLNB	27.0796	24.7277	26.1603	27.1405	26.4765	24.9671	29.616	26.4779	25.9578	26.6836	26.2657	25.9898	25.704	24.3201	25.1351	27.8016	28.7677	27.5286	29.7713	28.9522	28.235	27.7016	27.8366	33.8099	27.3096	28.6798	24.8869	26.5937	25.7172	26.3843	24.9182	27.9334
208691_at	TFRC	27.6952	25.2372	26.4163	28.9129	26.7698	25.0848	30.2106	26.1879	26.0948	26.5737	28.7658	28.7989	26.9898	27.0433	27.4449	27.7853	31.014	30.8843	35.2229	31.0504	28.3281	28.4849	27.9829	36.8231	28.4748	28.4323	28.6665	27.4752	28.7518	30.5786	30.5354	29.527
211937_at	EIF4B	26.8204	25.093	25.3869	27.9139	26.7018	23.7576	28.686	25.5928	25.6756	25.3051	25.6268	26.6618	24.2914	22.865	24.6779	26.5905	27.5163	26.6208	30.7247	29.8684	29.8621	25.1562	26.2874	34.3262	24.2731	27.2523	25.0921	26.4079	25.6358	26.366	26.1557	25.9565
212046_x_at	MAPK3	28.21	27.1437	28.1832	29.1858	28.4583	27.5808	31.0836	28.7025	29.0307	28.61	28.9844	28.7619	27.5928	26.0922	26.722	29.1583	30.5292	29.5462	32.9647	31.7206	29.8801	28.6855	28.9069	34.06	28.5894	30.7386	26.9178	28.0168	28.244	29.0509	28.3408	28.9653
213285_at	LOC161291	31.6789	30.2074	30.9897	32.5197	35.2306	31.2312	33.7926	33.5546	32.3934	32.0599	32.0467	30.5312	29.9013	28.6752	30.2054	34.4055	33.4033	32.79	34.6113	33.5184	32.7919	33.0611	32.4307	38.2226	35.2511	34.8155	29.5368	33.0844	30.4962	33.5074	33.5993	33.0227
213664_at	SLC1A1	31.2807	31.0254	30.5439	33.0282	31.466	32.3521	35.298	31.9967	33.356	34.077	26.2382	30.4754	26.9103	27.8922	28.9508	32.8778	31.6816	33.2016	35.281	33.5461	31.656	34.3513	26.7749	40.2445	29.5993	30.8151	30.6246	35.2495	35.4019	34.1085	33.386	30.5496
218499_at	MST4	29.9839	28.5267	30.8213	32.3106	30.5471	29.9333	35.1292	32.0176	29.2146	30.7154	31.6063	33.5281	30.8885	30.3486	30.7679	31.8005	35.2349	33.7715	40.3611	37.8058	32.0031	30.3527	31.1984	40.7097	32.5626	32.5075	31.9903	32.4209	31.9074	32.7987	31.2703	31.9432
219553_at	NME7	30.0849	29.9368	28.7833	31.0458	30.5058	28.3236	33.5181	29.8767	29.689	29.9354	27.4525	29.976	28.1878	27.8416	28.7923	32.5388	31.8966	31.6223	34.0777	33.917	30.9022	31.6297	30.241	36.8042	30.2993	31.9604	30.3133	31.5705	30.2063	31.3255	30.7884	31.496
210299_s_at	FHL1	29.87	30.485	28.43	33.575	31.35	28.1341	31.9103	28.5837	30.5053	29.9814	29.745	32.56	27.095	26.26	29.845	28.3659	32.3818	31.1261	34.6567	34.1013	31.1722	29.2441	30.2181	37.3478	30.0029	32.0185	29.175	33.2	31.7843	30.3534	31.7991	29.0992
202709_at	FMOD	31.195	30.215	29.535	33.74	30.845	28.6158	32.0912	28.4228	30.2108	30.4687	27.53	33.08	28.17	26.165	28.505	28.4332	31.5601	28.7902	35.3748	35.1795	30.7952	30.3973	30.3728	38.5555	31.2194	35.2667	28.33	30.295	32.308	30.2742	32.6548	28.0941

## Sheet: TaqMan_normalized
Gene Name	Gene Description	BC1042	BC1159	BC1180	BC1254	BC1255	BC1443	BC1466	BC1864	BC1869	BC1870	BC1034	BC1050	BC1092	BC1176	BC1257	BC1861	BC1871	BC1877	BC1853	BC1881	BC1842	BC1837	BC1848	BC1134	BC1308	BC1038	BC1143	BC1024	BC1838	BC1849	BC1879	BC1880
202705_at	CCNB2	1.09	1.21	1.21	3.57	1.02	1.35	0.63437	1.01	1.2	1.42	0.4539	0.93171	0.16765	0.33942	0.43296	0.52654	0.48406	0.19625	2.65	1.29	1.31	0.6449	0.8314	1.2	0.99408	2.38	0.24607	1.74	0.48846	0.39596	4.28	0.40397
202779_s_at	E2-EPF	0.77444	1.02	1.45	2.49	1.79	1.18	0.41638	1.5	3.17	1.91	0.47093	0.52332	0.39667	0.34911	0.44474	0.54795	0.98014	0.66404	1.03	0.63298	1.18	1.42	1.59	0.64378	0.97434	1.78	0.82579	4.22	3.7	0.55747	4.15	0.62653
203362_s_at	MAD2L1	2.95	6.14	1.24	0.91971	0.36892	2.72	0.31933	2.35	2.26	1.19	0.42748	0.56688	0.42378	0.42546	0.58698	0.75519	0.61337	0.60451	0.28184	0.38802	0.24134	1.87	1.67	1.3	1.47	1.83	0.4059	1.08	2.16	1.7	2.24	0.42375
201479_at	DKC1	1.78	1.97	1.59	2.06	2.24	0.90803	1.04	1	1.05	2.04	0.59384	0.63522	0.55694	0.67422	0.69766	0.56446	0.6151	0.66339	1.51	0.97075	1.14	1.07	0.55656	2.5	0.98501	1.33	0.85465	1.75	0.72317	0.9979	2.12	0.73529
213226_at	PMSCL1	1.61	1.22	1.06	1.59	1.1	1.06	0.82971	0.89044	0.45896	0.54662	0.69861	1.28	0.38289	0.99703	1.1	0.50415	1	0.68312	1.79	1.4	0.54266	0.92809	0.94973	2.43	1.13	1.18	0.90614	0.79006	1.24	0.56747	1	0.70045
201088_at	KPNA2	1.59	1.54	1.59	0.73486	0.96437	8.67	0.64247	4.46	3.28	3.5	0.64628	0.43149	0.96772	0.55033	0.68428	1.03	0.61624	0.70731	0.83147	0.66833	0.62799	1.79	8.98	0.30119	1.72	4.8	0.77673	2.42	4.1	1.33	14.01	0.76765
201111_at	CSE1L	1.1	2.59	1.33	0.97589	1.21	1	0.81161	0.68171	0.63196	1.72	0.99618	0.6838	0.84202	0.98803	0.97395	0.59224	0.47964	1.27	0.69568	0.48257	0.71086	0.93406	1.03	1.23	1.63	2.22	1.61	0.86272	1.51	1.11	2.62	1.68
219491_at	MGC3103	1.3	1.8	1.57	0.78215	1.71	0.42997	1.29	1.5	3.03	2.49	0.26065	0.096883	0.36669	0.61487	0.87215	1	0.67528	1.81	0.71976	0.24225	0.48672	2.29	1.12	0.56106	0.17329	0.41977	1.21	2.24	1.8	0.99724	1.67	0.81174
210466_s_at	PAI-RBP1	1.2	1.01	0.662	2.14	1.26	0.65438	2.64	1.15	1.38	1.31	0.75604	0.92168	0.70895	0.80401	0.75607	0.60035	0.99377	0.81208	3.7	1.48	0.73328	0.79434	0.90889	4.39	1.46	1.14	1.54	1.65	3.43	0.66311	0.83083	0.58244
213404_s_at	RHEB2	1.84	1.48	1.11	1.41	1.91	0.55258	0.51203	1.3	1.04	1.41	0.68636	0.75817	0.61734	0.17268	1.23	0.95957	0.89264	0.97023	1.69	0.68346	2.1	0.58553	0.94543	3.41	1.03	0.88177	1.04	0.0014277	1.42	0.79792	1.27	0.59974
201833_at	HDAC2	18	2.06	1.7	2.55	2.2	1.01	1.15	0.85199	1.33	0.94437	1.09	1.43	0.45679	0.43924	0.33525	0.56344	0.73303	1.18	2.46	1.01	0.99396	0.58027	0.60563	0.83409	1.32	0.54309	0.54807	1.14	1.51	0.39901	0.48421	0.39772
205202_at	PCMT1	1.27	1.45	1.66	1.71	4.48	0.93865	1.14	0.95677	1.12	1.17	0.89291	1.12	1.09	1.07	0.80052	0.74787	0.7085	0.5456	0.81285	0.61207	0.4889	0.77352	1.43	1.27	0.92192	1.04	1.69	4.45	0.85881	0.82714	0.956	0.46384
212789_at	KIAA0056	1.4	2.36	0.9158	1.46	1.53	1.01	0.87921	0.95321	1.23	1.17	0.55527	0.83659	0.47445	1.07	1.2	0.41815	0.41752	0.47637	1.55	0.36566	0.98342	0.99298	0.89488	1.82	1.41	1.52	0.90113	1.8	0.7412	3.55	2.35	0.70819
217763_s_at	RAB31	0.77027	0.31005	0.9898	0.93699	2.33	0.83059	1.52	0.66707	0.52941	0.95626	1.09	1.55	2.43	3.74	3.15	0.5976	1.82	1.08	3.47	3.02	2.63	0.45929	0.37945	3.35	0.74833	0.97835	2.18	0.8665	0.90863	1.02	0.77182	1.01
218035_s_at	FLJ20273	0.53063	0.47271	0.37928	0.80372	1.75	0.92456	1.16	0.45694	0.2735	0.41488	1.08	4.59	0.55355	1.46	1.54	0.38526	1.31	1.15	42.25	16.6	0.64203	0.35748	0.87279	4.29	4.39	1.15	2.39	0.49088	2.14	1.78	0.72501	0.47659
206326_at	GRP	0.30117	0.065895	0.86693	0.019942	3.18	0.44446	0.53019	0.1706	0.037722	0.16861	2.46	2.8	4.76	5.5	1.15	0.1277	5.48	3.73	35.41	2.93	7.06	0.013471	0.030659	4.01	0.98494	0.06843	7.23	1.74	1.02	0.39913	0.24463	1.78
201892_s_at	IMPDH2	0.42593	0.28436	0.40205	1.01	0.98861	0.62937	0.9495	0.47175	0.87306	0.20352	1.43	1.84	0.91921	1.14	0.87265	0.3397	2.79	1.13	15.25	3.58	0.88496	0.52902	0.55185	2.38	3.13	2.37	1.61	4.43	1.17	2.1	3.7	0.66849
202949_s_at	FHL2	0.81797	0.66308	1.13	1.44	1.43	1.41	1.2	0.60235	0.4994	0.94512	3.32	2.96	4.14	6.3	4.94	0.87244	2.31	2.1	1.03	0.61757	1.58	0.47346	0.96799	0.44291	0.46417	0.25526	5.61	0.44287	0.96387	0.77204	0.1941	1.54
212812_at	FLJ22642	0.28914	0.15899	0.23514	0.37049	0.47455	0.98627	3.28	0.95968	1.24	0.75631	0.36913	0.62389	0.76293	0.48813	0.79258	0.70303	1.79	1.12	6.83	4.85	1.38	0.79666	1.34	8.33	5.62	2.23	0.77509	1.01	1.08	1.09	1.05	1.46
218013_x_at	DCTN4	0.45405	0.40025	0.43857	0.57109	1.74	0.33729	1.68	1.24	0.62664	0.2682	1.06	1.02	0.98216	1.08	1.38	0.083819	0.38374	0.10931	3.22	1.9	0.67648	0.36597	1.12	34.02	1.86	1.65	1.32	1.03	1.15	0.18957	0.26524	0.56153
203409_at	DDB2	0.50283	0.49837	0.42482	0.70506	1.2	0.80227	0.36011	0.91486	0.56602	0.24271	0.62873	0.97109	1.12	2.3	1.48	0.51605	1.03	0.7208	1.17	0.43138	1.2	1.13	1.42	0.79266	1.26	1.08	1.32	3.34	1.05	1.47	2.06	0.61557
201508_at	IGFBP4	0.29935	0.16001	0.4218	0.27193	0.5752	0.47714	3.06	0.38911	0.40948	0.42768	0.72631	1.34	2.04	3.87	1.68	1.12	3.92	1.64	7.65	2.81	0.97811	0.69389	0.53158	1.02	0.34952	0.9599	2.93	0.73433	1.06	1.63	1.63	1.36
201589_at	SMC1L1	1.11	0.97474	1.98	0.97848	1.09	0.96432	0.70497	1.1	0.86441	1.69	0.66356	0.32771	0.71486	1.09	0.95313	1.1	0.56428	1.41	1.95	0.75576	0.47177	1.64	1.1	1.02	0.9822	0.58488	2.48	0.84721	1.08	0.97808	1.68	1.09
205672_at	XPA	0.61688	1.04	0.40876	0.74732	1.36	0.69015	1.19	0.68684	0.47103	0.22986	0.95584	1.72	0.57604	1.87	2.05	0.40815	1.16	0.74893	4.71	0.9212	0.84856	1.05	0.66865	5.05	2.36	0.86751	1.75	1.19	1.38	1.09	1.74	0.69896
207722_s_at	BTBD2	-	-	-	-	-	0.37716	0.49866	0.9967	0.99495	0.97718	-	-	-	-	-	0.85873	1.21	2.94	0.98023	0.70145	0.90735	1.35	1	1.23	1.37	0.50697	-	-	3.39	3.13	2.38	2.47
201859_at	PRG1	0.75467	3.52	1.45	0.79113	1.86	2.31	0.93668	2.88	1.79	1.96	1.41	0.73316	1.04	1.64	1.47	0.94441	0.61617	0.57735	0.31692	0.49751	0.89334	6.6	4.04	0.093165	0.95652	1.95	0.69457	2.24	0.34365	2.03	0.49147	0.54034
202270_at	GBP1	2	1.94	1.03	2.94	3.08	1.33	1.15	1.58	1.46	2.43	2.09	0.62629	0.55466	0.48969	1.04	0.93528	0.38914	0.33014	0.36898	0.45662	1.6	3.17	3.97	0.52097	0.22955	0.73861	0.23728	0.97234	0.13679	1.05	0.38018	0.61661
203404_at	ALEX2	0.25878	0.48046	0.48655	1.78	0.34775	0.57574	0.95747	0.81537	0.90113	0.85816	1.02	1.77	0.98015	1.27	1.05	0.80292	1.22	1.46	13.17	3.79	0.83554	0.37534	1.22	4.94	0.9971	0.4187	1.74	0.42602	2.07	1	1.93	1.28
203416_at	CD53	0.79077	1.51	1.81	1.36	2.38	0.96506	1.13	2.06	1.38	0.95927	1.03	0.49715	0.81283	0.83277	1.13	0.90927	0.42053	0.3234	0.50351	1.04	1.59	3.3	3.37	0.62473	0.52766	1.61	0.85266	1.4	0.34962	1.64	0.37538	0.64699
203868_s_at	VCAM1	1.31	5.47	2.64	2.19	6.93	0.98981	1.37	0.96826	1.25	1.39	0.7643	0.44954	2.56	0.45367	0.81146	1.44	1.02	0.25794	0.28527	0.95444	2.42	2.91	1.44	0.66211	1.46	1.01	0.7643	0.7643	0.14683	0.74236	0.51334	0.6714
203928_x_at	MAPT	0.09326	0.064656	0.47914	0.040546	2.2	0.038639	0.46052	0.20545	0.2278	0.46011	3.74	12.66	1.51	4.15	8.95	0.34166	7.49	29.77	8.97	0.66263	0.18742	0.70767	0.32394	1.29	8.92	0.089646	2.15	19.81	72.02	0.38868	13.42	5.36
205249_at	EGR2	0.94056	1.4	15.21	1.56	1.77	0.98013	1.15	1.95	0.98231	1.43	0.81808	0.79091	0.99586	2.55	0.45365	1	8.97	1.04	0.5237	0.76885	1.1	2.66	2.5	0.67169	0.58261	1.45	0.3839	0.65304	0.29335	0.91	0.99921	1.12
205943_at	TDO2	1.04	2.1	1.6	2.85	9.45	0.69902	22.21	1.93	2.46	1.34	0.52974	0.36504	0.95464	0.14327	0.83794	0.80374	0.46502	0.057296	0.51478	10.2	0.50659	3.48	1.87	0.56556	1.59	1.47	15.7	0.21961	0.27044	1.4	0.95985	0.30619
206134_at	ADAMDEC1	0.99735	2.73	1.05	3.28	5.56	0.77437	1.39	2.81	7.04	3.86	1	0.18056	0.13439	0.18379	1.03	0.49612	0.65469	0.028959	0.27494	0.6506	1.24	10.65	4.41	0.72668	0.1337	3.16	0.66806	1.9	0.020444	2.3	0.73532	0.39094
206715_at	TFEC	0.52489	1.53	1.23	1.12	1.74	1.45	1.81	3.03	1.51	1.99	0.91701	0.10734	0.78167	0.56343	2	0.87696	0.52082	0.28395	0.46155	1.08	1.93	8.06	3.09	4.17	0.67421	0.66378	0.30705	0.10778	0.43156	2.19	0.59171	0.79235
208517_x_at	BTF3	0.31665	0.38275	0.6565	1.06	0.75548	1.2	0.90557	0.42739	0.48459	0.29235	1.23	1.16	0.86308	1.4	0.96881	0.31983	1.79	0.9942	4.07	2.16	0.94846	0.57678	0.99131	2.92	2.03	1.44	1.27	4.39	0.88974	1.55	2.06	1.01
208613_s_at	FLNB	0.43551	0.76571	0.75365	0.97105	1.2	0.82277	0.7419	0.79983	1.62	0.83337	0.82192	3.1	0.74546	1.71	1.4	0.54021	1.39	2.05	4.8	2.5	0.8495	0.77072	0.55903	1.16	1	0.99891	2.99	3.45	2.29	3.24	6.61	0.60817
208691_at	TFRC	0.64014	1.21	1.42	0.64014	2.21	1.71	1.11	2.2	3.32	2.03	0.32719	0.99467	0.68857	0.58191	0.63575	1.23	0.6599	0.45022	0.24718	1.32	1.79	1.01	1.14	0.32479	1.01	2.67	0.49065	4.22	0.62928	0.39896	0.30322	0.4538
211937_at	EIF4B	0.26643	0.30383	0.65843	0.29036	0.52674	0.97258	0.72246	0.75506	1.01	1.11	0.6542	0.99304	1.01	2.39	0.9822	0.63927	1.69	1.96	1.27	0.67823	0.14057	2.3	0.83624	0.41611	4.2	1.37	1.33	2.01	1.24	1.68	1.43	1.22
212046_x_at	MAPK3	0.66046	0.47634	0.61565	0.78106	1.01	0.4463	0.89055	0.56816	0.63917	0.72788	0.41451	1.5	0.66832	1.66	1.55	0.70031	1.36	1.68	1.74	1.22	0.90166	1.29	0.8838	3.25	1.37	0.796	2.43	4.27	1.32	1.7	2.05	0.98743
213285_at	LOC161291	0.77121	0.73652	1.14	1	0.11976	0.45949	1.76	0.25432	0.80336	0.86116	0.6416	5.71	1.74	3.58	1.79	0.23838	2.4	2.29	7.2	4.54	1.55	0.80574	0.99347	2.35	0.1748	0.60979	5.12	1.65	3.58	0.9986	0.69109	0.76679
213664_at	SLC1A1	0.63973	0.26297	0.97541	0.44309	1.02	0.13299	0.3904	0.47132	0.25946	0.13392	22.63	3.73	8.73	3.88	2.69	0.43261	4.98	1.08	2.85	2.8	2.14	0.20738	31.53	0.36359	5.53	6.14	1.51	0.23111	0.075167	0.41438	0.50434	2.68
218499_at	MST4	2.01	1.9	1.03	0.93007	2.47	0.90767	0.56016	0.59293	5.84	1.76	0.69948	0.57425	0.70692	0.90139	0.97278	1.17	0.54189	0.93178	0.10744	0.18668	2.15	4.23	1.88	0.33622	0.90533	2.43	0.75036	2.1	1.08	1.31	2.79	1.3
219553_at	NME7	0.51374	0.19606	1.16	0.61384	0.69882	0.76087	0.47001	0.71827	1.16	0.82864	3.42	1.85	1.26	1.41	1.05	0.19185	1.51	1.14	2.3	0.75945	1.27	0.47957	1	1.38	1.19	0.97366	0.65901	1.04	0.96568	0.99987	1.07	0.48751
210299_s_at	FHL1	0.6067	0.13643	1.51	0.1082	0.39607	0.88284	1.46	1.79	0.66764	0.81668	0.71025	0.31394	2.74	4.29	0.51543	3.52	1.09	1.63	1.57	0.68009	1.07	2.55	1.03	0.9661	1.49	0.95157	1.48	0.34125	0.32911	2	0.54041	2.61
202709_at	FMOD	0.2575	0.17492	0.74455	0.10262	0.59768	0.6723	1.37	2.13	0.87072	0.61949	3.51	0.2328	1.38	4.87	1.39	3.57	2.06	8.75	1.01	0.34251	1.48	1.22	0.98763	0.4448	0.68254	0.10649	2.82	2.72	0.24342	2.24	0.31756	5.58
